# Supplementary material for: Methyl 2-[(carbamoyl­amino)­imino]-2-(3-{1-[(carbamoyl­amino)­imino]-2-meth­oxy-2-oxoeth­yl}phen­yl)acetate ethanol monosolvate monohydrate
Source: Acta Crystallogr Sect E Struct Rep Online. 2012 Jan 21;68(Pt 2):o464. doi: 10.1107/S1600536812001237 (PMC3275217; doi:10.1107/S1600536812001237)
Supplement: Supplementary file 1 [file e-68-0o464-sup1.cif]

##############################################################################
#                                                                            #
# This CIF contains the data in a paper accepted for publication in          #
# Acta Crystallographica Section E. It conforms to the requirements of       #
# Notes for Authors for Acta Crystallographica Section E, and has been       #
# peer reviewed under the auspices of the IUCr Commission on Journals.       #
#                                                                            #
# Full details of the Crystallographic Information File format               #
# are given in the paper "The Crystallographic Information File (CIF):       #
# a New Standard Archive File for Crystallography" by S. R. Hall, F. H.      #
# Allen and I. D. Brown [Acta Cryst. (1991), A47, 655-685].                  #
#                                                                            #
# The current version of the core CIF dictionary is obtainable from          #
# ftp://ftp.iucr.org/pub/cif_core.dic.                                       #
#                                                                            #
# Software is freely available for graphical display of the structure(s)     #
# in this CIF. For information consult the CIF software page                 #
# http://www.iucr.org/resources/cif/software.                                #
#                                                                            #
# This file may be used for bona fide research purposes within the           #
# scientific community so long as proper attribution is given to the journal # 
# article from which it was obtained.                                        #
#                                                                            #
##############################################################################
data_I
_audit_creation_method     SHELXL-97
_chemical_name_systematic
;
Methyl 2-[(carbamoylamino)imino]-2-(3-{1-[(carbamoylamino)imino]-
2-methoxy-2-oxoethyl}phenyl)acetate ethanol monosolvate monohydrate
;
_chemical_name_common     ?
_chemical_formula_moiety     'C14 H16 N6 O6, C2 H6 O, H2 O'
_chemical_formula_sum     'C16 H24 N6 O8'
_chemical_formula_iupac     'C14 H16 N6 O6, C2 H6 O, H2 O'
_chemical_formula_weight     428.41
_chemical_melting_point     ?
_symmetry_cell_setting     monoclinic
_symmetry_space_group_name_H-M     'P 21/c '
_symmetry_space_group_name_Hall     '-P 2ybc'
loop_
    _symmetry_equiv_pos_as_xyz
    'x, y, z'
    '-x, y+1/2, -z+1/2'
    '-x, -y, -z'
    'x, -y-1/2, z-1/2'
_cell_length_a     7.5810(2)
_cell_length_b     12.1216(3)
_cell_length_c     23.0379(7)
_cell_angle_alpha     90.00
_cell_angle_beta     97.254(3)
_cell_angle_gamma     90.00
_cell_volume     2100.11(10)
_cell_formula_units_Z     4
_cell_measurement_reflns_used     ?
_cell_measurement_theta_min     3.6379
_cell_measurement_theta_max     75.7145
_cell_measurement_temperature     294(2)
_exptl_crystal_description     block
_exptl_crystal_colour     colourless
_exptl_crystal_size_max     0.41
_exptl_crystal_size_mid     0.32
_exptl_crystal_size_min     0.26
_exptl_crystal_density_diffrn     1.355
_exptl_crystal_density_meas     ?
_exptl_crystal_density_method     'not measured'
_exptl_crystal_F_000     904
_exptl_absorpt_coefficient_mu     0.938
_exptl_absorpt_correction_type     multi-scan
_exptl_absorpt_process_details
;
(ABSPACK in CrysAlis PRO; Oxford Diffraction, 2009)
;
_exptl_absorpt_correction_T_min     0.69965
_exptl_absorpt_correction_T_max     1.00000
_exptl_special_details     ?
_diffrn_ambient_temperature     293(2)
_diffrn_radiation_type     CuK\a
_diffrn_radiation_wavelength     1.54184
_diffrn_radiation_source     'fine-focus sealed tube'
_diffrn_radiation_monochromator     graphite
_diffrn_measurement_device_type     'Oxford Diffraction Xcalibur'
_diffrn_measurement_method     '\w scans'
_diffrn_detector_area_resol_mean     10.2576
_diffrn_reflns_number     15863
_diffrn_reflns_av_R_equivalents     0.0345
_diffrn_reflns_av_sigmaI/netI     0.0290
_diffrn_reflns_theta_min     3.87
_diffrn_reflns_theta_max     75.90
_diffrn_reflns_theta_full     75.90
_diffrn_measured_fraction_theta_max     0.986
_diffrn_measured_fraction_theta_full     0.986
_diffrn_reflns_limit_h_min     -8
_diffrn_reflns_limit_h_max     9
_diffrn_reflns_limit_k_min     -14
_diffrn_reflns_limit_k_max     15
_diffrn_reflns_limit_l_min     -27
_diffrn_reflns_limit_l_max     28
_diffrn_standards_number     200
_diffrn_standards_interval_count     ?
_diffrn_standards_interval_time     ?
_diffrn_standards_decay_%     ?
_refine_special_details
;
Refinement of <i>F</i>^2^ against ALL reflections. The weighted <i>R</i>-factor
<i>wR</i> and goodness of fit <i>S</i> are based on <i>F</i>^2^, conventional
<i>R</i>-factors <i>R</i> are based on <i>F</i>, with <i>F</i> set to zero for
negative <i>F</i>^2^. The threshold expression of <i>F</i>^2^ >
\s(<i>F</i>^2^) is used only for calculating <i>R</i>-factors(gt) <i>etc</i>.
and is not relevant to the choice of reflections for refinement.
<i>R</i>-factors based on <i>F</i>^2^ are statistically about twice as large
as those based on <i>F</i>, and <i>R</i>- factors based on ALL data will be
even larger.
;
_reflns_number_total     4317
_reflns_number_gt     2927
_reflns_threshold_expression     I>2sigma(I)
_refine_ls_structure_factor_coef     Fsqd
_refine_ls_matrix_type     full
_refine_ls_R_factor_all     0.0640
_refine_ls_R_factor_gt     0.0425
_refine_ls_wR_factor_gt     0.1160
_refine_ls_wR_factor_ref     0.1253
_refine_ls_goodness_of_fit_ref     0.976
_refine_ls_restrained_S_all     0.976
_refine_ls_number_reflns     4317
_refine_ls_number_parameters     298
_refine_ls_number_restraints     0
_refine_ls_hydrogen_treatment     mixed
_refine_ls_weighting_scheme     calc
_refine_ls_weighting_details
                 'calc w=1/[\s^2^(Fo^2^)+(0.0775P)^2^] where P=(Fo^2^+2Fc^2^)/3'
_atom_sites_solution_hydrogens     geom
_atom_sites_solution_primary     direct
_atom_sites_solution_secondary     difmap
_refine_ls_shift/su_max     0.002
_refine_ls_shift/su_mean     0.000
_refine_diff_density_max     0.270
_refine_diff_density_min     -0.183
_refine_ls_extinction_method     'SHELXL97 (Sheldrick, 2008)'
_refine_ls_extinction_coef     0.0014(3)
_refine_ls_extinction_expression
                                  'Fc^*^=kFc[1+0.001xFc^2^\l^3^/sin(2\q)]^-1/4^'
loop_
    _atom_type_symbol
    _atom_type_description
    _atom_type_scat_dispersion_real
    _atom_type_scat_dispersion_imag
    _atom_type_scat_source
    'C' 'C' 0.0181 0.0091
                         'International Tables Vol C Tables 4.2.6.8 and 6.1.1.4'
    'H' 'H' 0.0000 0.0000
                         'International Tables Vol C Tables 4.2.6.8 and 6.1.1.4'
    'N' 'N' 0.0311 0.0180
                         'International Tables Vol C Tables 4.2.6.8 and 6.1.1.4'
    'O' 'O' 0.0492 0.0322
                         'International Tables Vol C Tables 4.2.6.8 and 6.1.1.4'
_computing_data_collection     'CrysAlis PRO (Oxford Diffraction, 2009)'
_computing_cell_refinement     'CrysAlis PRO (Oxford Diffraction, 2009)'
_computing_data_reduction     'CrysAlis PRO (Oxford Diffraction, 2009)'
_computing_structure_solution     'SHELXS97 (Sheldrick, 2008)'
_computing_structure_refinement     'SHELXL97 (Sheldrick, 2008)'
_computing_molecular_graphics     'XP in SHELXTL (Sheldrick, 2008)'
_computing_publication_material     'SHELXL97 (Sheldrick, 2008)'
loop_
    _atom_site_type_symbol
    _atom_site_label
    _atom_site_fract_x
    _atom_site_fract_y
    _atom_site_fract_z
    _atom_site_U_iso_or_equiv
    _atom_site_adp_type
    _atom_site_calc_flag
    _atom_site_refinement_flags
    _atom_site_occupancy
    _atom_site_symmetry_multiplicity
    _atom_site_disorder_assembly
    _atom_site_disorder_group
    C C1 0.2929(2) 0.25039(12) 0.51014(7) 0.0377(4) Uani d . 1 1 . .
    C C2 0.3041(2) 0.27386(13) 0.56962(7) 0.0400(4) Uani d . 1 1 . .
    H H2 0.2219 0.3212 0.5831 0.048 Uiso calc R 1 1 . .
    C C3 0.4375(2) 0.22701(13) 0.60902(7) 0.0427(4) Uani d . 1 1 . .
    C C4 0.5626(2) 0.15889(14) 0.58852(8) 0.0501(4) Uani d . 1 1 . .
    H H4 0.6537 0.1288 0.6145 0.060 Uiso calc R 1 1 . .
    C C5 0.5520(2) 0.13560(14) 0.52931(9) 0.0526(4) Uani d . 1 1 . .
    H H5 0.6362 0.0897 0.5157 0.063 Uiso calc R 1 1 . .
    C C6 0.4171(2) 0.18025(13) 0.49020(8) 0.0457(4) Uani d . 1 1 . .
    H H6 0.4096 0.1633 0.4506 0.055 Uiso calc R 1 1 . .
    C C7 0.1457(2) 0.29742(13) 0.46895(7) 0.0385(4) Uani d . 1 1 . .
    C C8 0.1357(2) 0.41831(13) 0.45552(7) 0.0412(4) Uani d . 1 1 . .
    C C9 0.2828(3) 0.58940(15) 0.47140(10) 0.0582(5) Uani d . 1 1 . .
    H H9A 0.2586 0.6042 0.4302 0.087 Uiso calc R 1 1 . .
    H H9B 0.3987 0.6170 0.4860 0.087 Uiso calc R 1 1 . .
    H H9C 0.1951 0.6251 0.4915 0.087 Uiso calc R 1 1 . .
    C C10 -0.1273(2) 0.07098(14) 0.42197(7) 0.0455(4) Uani d . 1 1 . .
    C C11 0.4352(2) 0.25050(14) 0.67237(7) 0.0475(4) Uani d . 1 1 . .
    C C12 0.5777(3) 0.31779(15) 0.70685(8) 0.0553(5) Uani d . 1 1 . .
    C C13 0.8581(3) 0.4016(2) 0.70538(13) 0.0876(8) Uani d . 1 1 . .
    H H13A 0.9592 0.3958 0.6843 0.131 Uiso calc R 1 1 . .
    H H13B 0.8902 0.3768 0.7449 0.131 Uiso calc R 1 1 . .
    H H13C 0.8199 0.4771 0.7056 0.131 Uiso calc R 1 1 . .
    C C14 0.0394(3) 0.12867(16) 0.70835(9) 0.0583(5) Uani d . 1 1 . .
    N N1 0.01612(18) 0.24187(11) 0.44138(6) 0.0408(3) Uani d . 1 1 . .
    N N2 0.00539(19) 0.13309(10) 0.45248(6) 0.0446(3) Uani d . 1 1 . .
    H H2A 0.0812 0.1026 0.4785 0.053 Uiso calc R 1 1 . .
    N N3 -0.2322(3) 0.12126(15) 0.37973(8) 0.0628(5) Uani d . 1 1 . .
    N N4 0.3108(2) 0.22112(12) 0.70208(7) 0.0528(4) Uani d . 1 1 . .
    N N5 0.1754(2) 0.15785(13) 0.67639(7) 0.0560(4) Uani d . 1 1 . .
    H H5A 0.1739 0.1361 0.6408 0.067 Uiso calc R 1 1 . .
    N N6 0.0482(3) 0.17095(18) 0.76207(9) 0.0713(5) Uani d . 1 1 . .
    O O1 0.27699(16) 0.47111(9) 0.48126(6) 0.0489(3) Uani d . 1 1 . .
    O O2 0.01418(18) 0.46321(10) 0.42578(6) 0.0585(4) Uani d . 1 1 . .
    O O3 -0.14134(19) -0.02689(10) 0.43545(6) 0.0583(4) Uani d . 1 1 . .
    O O4 0.7144(2) 0.33357(12) 0.67710(7) 0.0670(4) Uani d . 1 1 . .
    O O5 0.5688(2) 0.35432(13) 0.75522(6) 0.0767(5) Uani d . 1 1 . .
    O O6 -0.0770(2) 0.06677(13) 0.68590(7) 0.0725(4) Uani d . 1 1 . .
    C C15 -0.3706(4) 0.4190(2) 0.32573(11) 0.0836(8) Uani d . 1 1 . .
    H H15A -0.4259 0.3992 0.2869 0.100 Uiso calc R 1 1 . .
    H H15B -0.3366 0.4961 0.3249 0.100 Uiso calc R 1 1 . .
    C C16 -0.4991(4) 0.4054(3) 0.36663(16) 0.1227(12) Uani d . 1 1 . .
    H H16A -0.6073 0.4428 0.3520 0.184 Uiso calc R 1 1 . .
    H H16B -0.4523 0.4361 0.4038 0.184 Uiso calc R 1 1 . .
    H H16C -0.5229 0.3283 0.3712 0.184 Uiso calc R 1 1 . .
    O O7 -0.2166(2) 0.35452(12) 0.33981(7) 0.0649(4) Uani d . 1 1 . .
    O O1W -0.2726(4) -0.13725(18) 0.67387(11) 0.1195(8) Uani d G 1 1 . .
    H H1WA -0.2003 -0.0837 0.6802 0.179 Uiso d G 1 1 . .
    H H1WB -0.3699 -0.1212 0.6866 0.179 Uiso d G 1 1 . .
    H H3A -0.212(4) 0.188(3) 0.3697(13) 0.106(10) Uiso d . 1 1 . .
    H H3B -0.317(3) 0.084(2) 0.3617(10) 0.073(7) Uiso d . 1 1 . .
    H H6A 0.132(4) 0.212(2) 0.7761(12) 0.095(10) Uiso d . 1 1 . .
    H H6B -0.046(4) 0.158(2) 0.7812(11) 0.081(8) Uiso d . 1 1 . .
    H H7 -0.156(4) 0.376(2) 0.3730(13) 0.111(10) Uiso d . 1 1 . .
loop_
    _atom_site_aniso_label
    _atom_site_aniso_U_11
    _atom_site_aniso_U_22
    _atom_site_aniso_U_33
    _atom_site_aniso_U_12
    _atom_site_aniso_U_13
    _atom_site_aniso_U_23
    C1 0.0379(8) 0.0285(7) 0.0444(8) -0.0087(6) -0.0032(6) 0.0021(6)
    C2 0.0412(9) 0.0310(8) 0.0458(9) -0.0047(6) -0.0024(7) -0.0002(6)
    C3 0.0459(9) 0.0318(8) 0.0466(9) -0.0088(7) -0.0094(7) 0.0010(6)
    C4 0.0473(10) 0.0358(8) 0.0623(11) -0.0004(7) -0.0120(8) 0.0012(8)
    C5 0.0463(10) 0.0410(9) 0.0688(12) 0.0020(7) 0.0005(9) -0.0042(8)
    C6 0.0502(10) 0.0364(8) 0.0495(9) -0.0061(7) 0.0019(8) -0.0041(7)
    C7 0.0408(8) 0.0352(8) 0.0385(8) -0.0059(6) 0.0007(7) 0.0027(6)
    C8 0.0417(9) 0.0356(8) 0.0455(9) -0.0049(7) 0.0022(7) 0.0032(7)
    C9 0.0573(11) 0.0344(9) 0.0817(14) -0.0099(8) 0.0041(10) 0.0042(9)
    C10 0.0529(10) 0.0399(9) 0.0402(8) -0.0106(7) -0.0078(7) 0.0024(7)
    C11 0.0530(10) 0.0392(9) 0.0459(9) -0.0043(8) -0.0110(8) 0.0042(7)
    C12 0.0653(13) 0.0402(9) 0.0524(11) -0.0038(8) -0.0231(9) 0.0046(8)
    C13 0.0760(16) 0.0672(14) 0.1084(19) -0.0257(12) -0.0323(14) -0.0023(14)
    C14 0.0591(12) 0.0493(11) 0.0636(12) 0.0003(9) -0.0030(10) 0.0152(9)
    N1 0.0460(8) 0.0343(7) 0.0397(7) -0.0063(6) -0.0043(6) 0.0042(5)
    N2 0.0496(8) 0.0340(7) 0.0452(7) -0.0086(6) -0.0131(6) 0.0074(6)
    N3 0.0705(11) 0.0482(10) 0.0599(10) -0.0145(8) -0.0302(8) 0.0064(8)
    N4 0.0620(10) 0.0447(8) 0.0470(8) -0.0047(7) -0.0112(7) 0.0032(6)
    N5 0.0623(10) 0.0561(10) 0.0474(8) -0.0137(8) -0.0021(7) -0.0009(7)
    N6 0.0813(15) 0.0677(12) 0.0659(12) -0.0023(11) 0.0131(11) 0.0088(10)
    O1 0.0457(7) 0.0326(6) 0.0661(8) -0.0088(5) -0.0019(6) 0.0034(5)
    O2 0.0556(8) 0.0396(7) 0.0740(9) -0.0047(6) -0.0157(7) 0.0123(6)
    O3 0.0735(9) 0.0405(7) 0.0540(7) -0.0196(6) -0.0186(6) 0.0065(5)
    O4 0.0638(9) 0.0579(8) 0.0729(9) -0.0211(7) -0.0159(7) -0.0047(7)
    O5 0.0873(11) 0.0771(10) 0.0574(9) -0.0112(8) -0.0233(8) -0.0126(7)
    O6 0.0637(9) 0.0672(9) 0.0839(11) -0.0132(7) -0.0017(8) 0.0137(8)
    C15 0.0932(19) 0.0754(16) 0.0761(15) 0.0252(13) -0.0131(14) 0.0127(12)
    C16 0.095(2) 0.151(3) 0.125(3) 0.047(2) 0.026(2) 0.030(2)
    O7 0.0647(9) 0.0672(9) 0.0588(8) 0.0062(7) -0.0071(7) 0.0032(7)
    O1W 0.154(2) 0.1015(16) 0.1034(16) -0.0471(15) 0.0175(16) 0.0006(12)
_geom_special_details
;
All e.s.d.'s (except the e.s.d. in the dihedral angle between two l.s. planes)
are estimated using the full covariance matrix. The cell e.s.d.'s are taken
into account individually in the estimation of e.s.d.'s in distances, angles
and torsion angles; correlations between e.s.d.'s in cell parameters are only
used when they are defined by crystal symmetry. An approximate (isotropic)
treatment of cell e.s.d.'s is used for estimating e.s.d.'s involving l.s.
planes.
;
loop_
    _geom_bond_atom_site_label_1
    _geom_bond_atom_site_label_2
    _geom_bond_site_symmetry_2
    _geom_bond_distance
    _geom_bond_publ_flag
    C1 C6 . 1.389(2) ?
    C1 C2 . 1.392(2) ?
    C1 C7 . 1.484(2) ?
    C2 C3 . 1.392(2) ?
    C2 H2 . 0.9300 ?
    C3 C4 . 1.385(3) ?
    C3 C11 . 1.489(2) ?
    C4 C5 . 1.385(3) ?
    C4 H4 . 0.9300 ?
    C5 C6 . 1.385(2) ?
    C5 H5 . 0.9300 ?
    C6 H6 . 0.9300 ?
    C7 N1 . 1.290(2) ?
    C7 C8 . 1.498(2) ?
    C8 O2 . 1.206(2) ?
    C8 O1 . 1.3224(19) ?
    C9 O1 . 1.453(2) ?
    C9 H9A . 0.9600 ?
    C9 H9B . 0.9600 ?
    C9 H9C . 0.9600 ?
    C10 O3 . 1.234(2) ?
    C10 N3 . 1.325(2) ?
    C10 N2 . 1.377(2) ?
    C11 N4 . 1.283(2) ?
    C11 C12 . 1.499(2) ?
    C12 O5 . 1.209(2) ?
    C12 O4 . 1.326(3) ?
    C13 O4 . 1.454(2) ?
    C13 H13A . 0.9600 ?
    C13 H13B . 0.9600 ?
    C13 H13C . 0.9600 ?
    C14 O6 . 1.222(2) ?
    C14 N6 . 1.333(3) ?
    C14 N5 . 1.387(3) ?
    N1 N2 . 1.3476(17) ?
    N2 H2A . 0.8600 ?
    N3 H3A . 0.86(3) ?
    N3 H3B . 0.85(3) ?
    N4 N5 . 1.356(2) ?
    N5 H5A . 0.8600 ?
    N6 H6A . 0.84(3) ?
    N6 H6B . 0.90(3) ?
    C15 O7 . 1.408(3) ?
    C15 C16 . 1.448(4) ?
    C15 H15A . 0.9700 ?
    C15 H15B . 0.9700 ?
    C16 H16A . 0.9600 ?
    C16 H16B . 0.9600 ?
    C16 H16C . 0.9600 ?
    O7 H7 . 0.88(3) ?
    O1W H1WA . 0.8501 ?
    O1W H1WB . 0.8495 ?
loop_
    _geom_angle_atom_site_label_1
    _geom_angle_atom_site_label_2
    _geom_angle_atom_site_label_3
    _geom_angle_site_symmetry_1
    _geom_angle_site_symmetry_3
    _geom_angle
    _geom_angle_publ_flag
    C6 C1 C2 . . 119.41(15) ?
    C6 C1 C7 . . 120.66(15) ?
    C2 C1 C7 . . 119.90(15) ?
    C1 C2 C3 . . 120.53(16) ?
    C1 C2 H2 . . 119.7 ?
    C3 C2 H2 . . 119.7 ?
    C4 C3 C2 . . 119.55(16) ?
    C4 C3 C11 . . 122.79(15) ?
    C2 C3 C11 . . 117.63(16) ?
    C3 C4 C5 . . 120.03(16) ?
    C3 C4 H4 . . 120.0 ?
    C5 C4 H4 . . 120.0 ?
    C6 C5 C4 . . 120.47(18) ?
    C6 C5 H5 . . 119.8 ?
    C4 C5 H5 . . 119.8 ?
    C5 C6 C1 . . 119.98(17) ?
    C5 C6 H6 . . 120.0 ?
    C1 C6 H6 . . 120.0 ?
    N1 C7 C1 . . 125.35(14) ?
    N1 C7 C8 . . 113.16(14) ?
    C1 C7 C8 . . 121.49(13) ?
    O2 C8 O1 . . 123.61(15) ?
    O2 C8 C7 . . 125.05(15) ?
    O1 C8 C7 . . 111.33(14) ?
    O1 C9 H9A . . 109.5 ?
    O1 C9 H9B . . 109.5 ?
    H9A C9 H9B . . 109.5 ?
    O1 C9 H9C . . 109.5 ?
    H9A C9 H9C . . 109.5 ?
    H9B C9 H9C . . 109.5 ?
    O3 C10 N3 . . 124.35(16) ?
    O3 C10 N2 . . 118.54(15) ?
    N3 C10 N2 . . 117.12(15) ?
    N4 C11 C3 . . 124.74(15) ?
    N4 C11 C12 . . 113.41(16) ?
    C3 C11 C12 . . 121.77(17) ?
    O5 C12 O4 . . 124.16(18) ?
    O5 C12 C11 . . 124.6(2) ?
    O4 C12 C11 . . 111.25(17) ?
    O4 C13 H13A . . 109.5 ?
    O4 C13 H13B . . 109.5 ?
    H13A C13 H13B . . 109.5 ?
    O4 C13 H13C . . 109.5 ?
    H13A C13 H13C . . 109.5 ?
    H13B C13 H13C . . 109.5 ?
    O6 C14 N6 . . 125.3(2) ?
    O6 C14 N5 . . 118.5(2) ?
    N6 C14 N5 . . 116.2(2) ?
    C7 N1 N2 . . 118.53(13) ?
    N1 N2 C10 . . 119.73(13) ?
    N1 N2 H2A . . 120.1 ?
    C10 N2 H2A . . 120.1 ?
    C10 N3 H3A . . 121(2) ?
    C10 N3 H3B . . 117.5(16) ?
    H3A N3 H3B . . 121(2) ?
    C11 N4 N5 . . 119.39(15) ?
    N4 N5 C14 . . 119.03(16) ?
    N4 N5 H5A . . 120.5 ?
    C14 N5 H5A . . 120.5 ?
    C14 N6 H6A . . 122(2) ?
    C14 N6 H6B . . 115.9(16) ?
    H6A N6 H6B . . 122(3) ?
    C8 O1 C9 . . 116.52(14) ?
    C12 O4 C13 . . 116.15(18) ?
    O7 C15 C16 . . 113.2(2) ?
    O7 C15 H15A . . 108.9 ?
    C16 C15 H15A . . 108.9 ?
    O7 C15 H15B . . 108.9 ?
    C16 C15 H15B . . 108.9 ?
    H15A C15 H15B . . 107.8 ?
    C15 C16 H16A . . 109.5 ?
    C15 C16 H16B . . 109.5 ?
    H16A C16 H16B . . 109.5 ?
    C15 C16 H16C . . 109.5 ?
    H16A C16 H16C . . 109.5 ?
    H16B C16 H16C . . 109.5 ?
    C15 O7 H7 . . 111(2) ?
    H1WA O1W H1WB . . 109.6 ?
loop_
    _geom_hbond_atom_site_label_D
    _geom_hbond_atom_site_label_H
    _geom_hbond_atom_site_label_A
    _geom_hbond_site_symmetry_A
    _geom_hbond_distance_DH
    _geom_hbond_distance_HA
    _geom_hbond_distance_DA
    _geom_hbond_angle_DHA
    O1W H1WA O6 . 0.85 2.05 2.879(3) 166
    O1W H1WB O5 2_546 0.85 2.16 2.941(3) 152
    N3 H3A O7 . 0.86(4) 2.13(4) 2.980(2) 169(3)
    N3 H3B O5 4_465 0.85(3) 2.61(2) 3.082(2) 116.7(18)
    N5 H5A O3 3_556 0.86 2.19 3.010(2) 160
    N6 H6A O1W 2_556 0.84(3) 2.34(3) 3.137(3) 158(3)
    N6 H6B O7 4_566 0.90(3) 1.99(3) 2.871(3) 166(2)
    O7 H7 O2 . 0.88(3) 1.96(3) 2.801(2) 158(3)
    O7 H7 N1 . 0.88(3) 2.52(3) 3.0677(19) 121(2)
    C4 H4 O6 1_655 0.93 2.57 3.493(2) 173
    C13 H13C N6 2_656 0.96 2.62 3.405(3) 139
data_global
_journal_date_recd_electronic     2011-11-02
_journal_date_accepted     2012-01-11
_journal_name_full     'Acta Crystallographica, Section E'
_journal_year     2012
_journal_volume     68
_journal_issue      2
_journal_page_first     o464
_journal_page_last     o464
_journal_paper_category     QO
_journal_paper_doi     10.1107/S1600536812001237
_journal_coeditor_code     FY2032
_publ_contact_author_name     'Dilmurot Ismatov'
_publ_contact_author_address
;
Tashkent Chemical Technology Institute, A. Navoyi 11, Tashkent, Uzbekistan
;
_publ_contact_author_email     'x-ray.uz@mail.ru'
_publ_contact_author_fax     '998  371 2627063'
_publ_contact_author_phone     '998  371 2628906'
_publ_section_title
;\
Methyl
2-[(carbamoylamino)imino]-2-(3-{1-[(carbamoylamino)imino]-2-methoxy-2-\
oxoethyl}phenyl)acetate ethanol monosolvate monohydrate
;
loop_
    _publ_author_name
    _publ_author_footnote
    _publ_author_address
    'Ismatov, Dilmurot' .
;
Tashkent Chemical Technology Institute
A. Navoyi 11
Tashkent
Uzbekistan
;
    'Azizov, Umarkhon' .
;
Uzbekistan Scientific Research Pharmacological Chemistry Institute (named
after A. Sultonov), Durmon Yuli str. 40
Tashkent
Uzbekistan
;
    'Ashurov, Jamshid' .
;
Institute of Bioorganic Chemistry
Academy of Sciences of Uzbekistan
M. Ulugbek Street 83
Tashkent
100125 Uzbekistan
;
    'Talipov, Samat' .
;
Institute of Bioorganic Chemistry
Academy of Sciences of Uzbekistan
M. Ulugbek Street 83
Tashkent
100125 Uzbekistan
;
