# Supplementary material for: Methyl 2-[(carbamoyl­amino)­imino]-2-(3-{1-[(carbamoyl­amino)­imino]-2-meth­oxy-2-oxoeth­yl}phen­yl)acetate ethanol monosolvate monohydrate
Source: Acta Crystallogr Sect E Struct Rep Online. 2012 Jan 21;68(Pt 2):o464. doi: 10.1107/S1600536812001237 (PMC3275217; doi:10.1107/S1600536812001237)
Supplement: Supplementary file 2 [file e-68-0o464-Isup2.hkl]

# 
# h,k,l, Fc-squared, Fo-squared, sigma(Fo-squared) and status flag 
# 
data_I
_shelx_title ' dil2 in P21/c' 
_shelx_refln_list_code          4 
_shelx_F_calc_maximum      192.47 
_exptl_crystal_F_000       904.00 
_reflns_d_resolution_high  0.7949 
 
loop_ 
 _symmetry_equiv_pos_as_xyz 
 'x, y, z' 
 '-x, y+1/2, -z+1/2' 
 '-x, -y, -z' 
 'x, -y-1/2, z-1/2' 
 
_cell_length_a     7.5810 
_cell_length_b    12.1216 
_cell_length_c    23.0379 
_cell_angle_alpha  90.000 
_cell_angle_beta   97.254 
_cell_angle_gamma  90.000 
 
_shelx_F_squared_multiplier     1.000 
 
loop_ 
 _refln_index_h 
 _refln_index_k 
 _refln_index_l 
 _refln_F_squared_calc 
 _refln_F_squared_meas 
 _refln_F_squared_sigma 
 _refln_observed_status 
   1   0   0      388.72      342.69      4.89 o 
   2   0   0       59.50       62.78      6.31 o 
   3   0   0      318.35      363.86     11.05 o 
   4   0   0     1231.06     1184.86     20.22 o 
   5   0   0        9.28       13.99      8.69 o 
   6   0   0        7.86        6.87      7.19 o 
   7   0   0     2219.52     2246.94    115.74 o 
   8   0   0       43.42       36.36      5.79 o 
   9   0   0       12.73       10.55      7.36 o 
   1   1   0     1295.62     1331.89     23.45 o 
   2   1   0      340.92      285.10      8.33 o 
   3   1   0      121.96      127.00      5.84 o 
   4   1   0     1164.45     1121.36     16.33 o 
   5   1   0       82.82       78.75      6.76 o 
   6   1   0       24.29       16.61      5.68 o 
   7   1   0      275.52      270.92      7.87 o 
   8   1   0      194.92      206.69      6.25 o 
   9   1   0        0.29        1.09      3.78 o 
   0   2   0     6512.15     6361.75     52.67 o 
   1   2   0     8385.33     8746.60     37.87 o 
   2   2   0       68.29       69.07      2.59 o 
   3   2   0      433.70      407.72      7.91 o 
   4   2   0      269.87      287.74      8.38 o 
   5   2   0      176.77      139.95      7.87 o 
   6   2   0       26.18       28.91      4.33 o 
   7   2   0      185.57      185.66      7.20 o 
   8   2   0      236.74      241.92      7.04 o 
   9   2   0       12.36        8.44      2.96 o 
   1   3   0    15039.71    15351.48     75.05 o 
   2   3   0     1841.94     1769.75      9.75 o 
   3   3   0      683.94      696.91      9.82 o 
   4   3   0       11.61       12.47      5.14 o 
   5   3   0      153.44      138.91      7.74 o 
   6   3   0      251.02      281.40      7.44 o 
   7   3   0       31.41       30.11      4.67 o 
   8   3   0        0.01        1.04      4.33 o 
   9   3   0       37.67       31.58      4.42 o 
   0   4   0     9528.12     8638.76     34.88 o 
   1   4   0        9.15       11.46      1.16 o 
   2   4   0       10.64       13.94      2.47 o 
   3   4   0     1315.73     1404.33     25.48 o 
   4   4   0       41.77       49.14      5.47 o 
   5   4   0      290.31      321.66      8.64 o 
   6   4   0       75.74       64.37      5.55 o 
   7   4   0      128.59      130.46      6.50 o 
   8   4   0        5.43        3.89      5.24 o 
   9   4   0        5.75        5.76      3.66 o 
   1   5   0     4937.47     5231.55     60.02 o 
   2   5   0     3047.69     3379.39     76.34 o 
   3   5   0       75.22       74.10      4.49 o 
   4   5   0      247.63      250.43      9.03 o 
   5   5   0      485.97      531.96      8.45 o 
   6   5   0      632.05      600.73     14.24 o 
   7   5   0       24.15       25.28      5.23 o 
   8   5   0       36.09       36.23      5.38 o 
   0   6   0       12.54        5.37      2.90 o 
   1   6   0      125.78      155.31      3.82 o 
   2   6   0       24.57       23.18      2.68 o 
   3   6   0      187.31      218.95      6.80 o 
   4   6   0      187.55      226.79     12.06 o 
   5   6   0      553.41      558.37     10.03 o 
   6   6   0       90.60       93.07      6.12 o 
   7   6   0        3.14        1.61      4.92 o 
   8   6   0        8.90        8.08      5.43 o 
   1   7   0      237.31      224.37      6.80 o 
   2   7   0     1247.14     1225.86     32.27 o 
   3   7   0       33.92       35.07      4.99 o 
   4   7   0       56.45       51.76      4.85 o 
   5   7   0      146.81      146.68      5.48 o 
   6   7   0       15.44       10.52      4.94 o 
   7   7   0       43.72       41.84      5.86 o 
   8   7   0        0.09       -1.00      4.72 o 
   0   8   0      510.14      566.64     18.11 o 
   1   8   0       34.20       29.81      4.99 o 
   2   8   0        6.20       11.77      5.76 o 
   3   8   0      170.67      153.34      6.33 o 
   4   8   0      935.22      978.17     14.20 o 
   5   8   0       85.55       80.77      5.97 o 
   6   8   0       24.19       26.36      5.81 o 
   7   8   0       11.92       15.49      5.03 o 
   8   8   0        9.35        9.59      5.48 o 
   1   9   0      696.38      742.57     12.71 o 
   2   9   0        0.03        0.62      3.73 o 
   3   9   0       22.21       26.66      4.70 o 
   4   9   0      398.19      388.51     10.12 o 
   5   9   0       27.84       31.10      5.29 o 
   6   9   0       13.48        8.87      5.07 o 
   7   9   0        5.12        5.15      4.18 o 
   0  10   0     1100.59     1154.91     17.84 o 
   1  10   0        7.71        7.06      3.73 o 
   2  10   0      193.41      197.86      7.09 o 
   3  10   0      210.75      199.75      8.53 o 
   4  10   0      261.14      283.50     13.12 o 
   5  10   0       24.75       34.73      5.98 o 
   6  10   0        3.47       -0.08      3.79 o 
   1  11   0      153.96      136.91      6.23 o 
   2  11   0        6.01        3.41      4.48 o 
   3  11   0       19.47       17.33      6.09 o 
   4  11   0       24.29       21.16      4.99 o 
   5  11   0        2.84       -1.13      5.01 o 
   6  11   0       28.51       15.17      4.64 o 
   0  12   0       65.57       59.39      7.59 o 
   1  12   0      105.64      106.66      5.23 o 
   2  12   0       10.70       10.76      5.17 o 
   3  12   0       17.46       14.29      7.56 o 
   4  12   0       46.26       51.46      5.54 o 
   5  12   0        2.28       -5.29      5.29 o 
   1  13   0       17.62       20.03      6.04 o 
   2  13   0        4.09        6.41      6.99 o 
   3  13   0       19.29       24.09      5.11 o 
   4  13   0       13.73       16.48      5.13 o 
   0  14   0       15.41        3.32      9.21 o 
   1  14   0        0.58       -4.37      5.94 o 
   2  14   0        3.38       -2.56      6.08 o 
   3  14   0       34.71       38.94      5.54 o 
   1  15   0        1.19        2.29      6.17 o 
  -9   1   1       73.73       69.64      4.67 o 
  -8   1   1       11.65        7.94      4.16 o 
  -7   1   1        0.07       -1.84      5.69 o 
  -6   1   1      154.59      178.13      7.20 o 
  -5   1   1       59.33       56.66      6.32 o 
  -4   1   1     1360.43     1219.76     14.70 o 
  -3   1   1      439.31      414.69     13.58 o 
  -2   1   1     5607.27     5302.57     23.83 o 
  -1   1   1     2991.28     2625.91     20.33 o 
   0   1   1       74.55       61.83      0.74 o 
   1   1   1      698.89      629.07     15.07 o 
   2   1   1        3.69        8.47      2.44 o 
   3   1   1     1513.87     1434.18     13.48 o 
   4   1   1      315.59      267.31      8.41 o 
   5   1   1      187.51      208.52      8.58 o 
   6   1   1       22.03       23.99      5.79 o 
   7   1   1       59.00       70.58      6.72 o 
   8   1   1      156.12      163.38      6.28 o 
   9   1   1        7.74       10.74      5.36 o 
  -9   2   1       10.64        6.96      4.35 o 
  -8   2   1       47.29       47.90      5.22 o 
  -7   2   1      153.88      149.46      6.69 o 
  -6   2   1       17.35       18.45      4.39 o 
  -5   2   1       38.28       19.04      5.94 o 
  -4   2   1       83.43       86.06      6.26 o 
  -3   2   1      141.48      121.13      5.80 o 
  -2   2   1     5868.70     5798.25     25.30 o 
  -1   2   1     1149.56     1160.09      4.79 o 
   0   2   1      783.79      749.60      6.08 o 
   1   2   1     5169.12     5060.79     14.51 o 
   2   2   1     1094.64      980.23      9.07 o 
   3   2   1      839.94      827.22     10.62 o 
   4   2   1        1.79        0.79      5.08 o 
   5   2   1       52.99       53.57      6.35 o 
   6   2   1      335.26      392.21     10.27 o 
   7   2   1      162.49      139.99      7.80 o 
   8   2   1        1.58        2.16      4.59 o 
   9   2   1       25.56       24.96      3.48 o 
  -9   3   1        9.03        6.66      3.31 o 
  -8   3   1        3.06        4.75      4.55 o 
  -7   3   1      208.54      216.43     11.39 o 
  -6   3   1       58.80       67.78      5.59 o 
  -5   3   1      786.77      822.75     14.38 o 
  -4   3   1     1643.12     1612.02     16.73 o 
  -3   3   1     4787.22     5102.65     31.10 o 
  -2   3   1     1547.93     1450.39      6.77 o 
  -1   3   1       56.97       74.52      2.12 o 
   0   3   1     4778.30     4422.15     17.54 o 
   1   3   1     4563.48     4763.15     34.84 o 
   2   3   1     2773.84     2905.97     12.54 o 
   3   3   1       29.99       36.31      4.92 o 
   4   3   1      620.71      664.43     14.70 o 
   5   3   1      111.97      117.88      7.50 o 
   6   3   1        8.15        9.86      4.50 o 
   7   3   1       15.03       15.55      5.04 o 
   8   3   1       54.89       62.25      5.10 o 
   9   3   1       30.48       20.89      4.95 o 
  -9   4   1        3.31        2.37      3.84 o 
  -8   4   1       22.52       24.41      5.49 o 
  -7   4   1        4.62        7.84      4.94 o 
  -6   4   1       36.00       40.70      5.54 o 
  -5   4   1       27.67       28.71      5.24 o 
  -4   4   1       54.17       59.33      5.63 o 
  -3   4   1      663.13      692.97      8.12 o 
  -2   4   1      354.80      327.76      4.33 o 
  -1   4   1       53.11       42.66      1.43 o 
   0   4   1      547.19      542.53      5.91 o 
   1   4   1     2616.32     2344.62     22.56 o 
   2   4   1      197.37      204.95      3.78 o 
   3   4   1      228.32      276.99      7.95 o 
   4   4   1        2.14        4.65      4.95 o 
   5   4   1      179.40      179.35      6.57 o 
   6   4   1      151.42      129.92      6.54 o 
   7   4   1       18.44        9.94      5.15 o 
   8   4   1        0.06       -1.46      5.12 o 
  -8   5   1        3.21       -0.93      4.89 o 
  -7   5   1        0.11       -0.53      4.98 o 
  -6   5   1        5.08        2.63      5.22 o 
  -5   5   1       34.65       38.05      4.46 o 
  -4   5   1      115.28      134.94      7.31 o 
  -3   5   1       79.49       84.71      4.63 o 
  -2   5   1       98.35       93.54      2.75 o 
  -1   5   1        9.14       15.05      1.48 o 
   0   5   1       82.26       98.91      2.33 o 
   1   5   1     2734.36     2923.65     62.56 o 
   2   5   1      928.77      949.94     24.80 o 
   3   5   1      854.49      855.13     12.52 o 
   4   5   1      488.72      498.29     11.46 o 
   5   5   1        0.34       -2.70      4.09 o 
   6   5   1        0.34        3.79      4.95 o 
   7   5   1        2.02       -0.93      4.84 o 
   8   5   1        9.86        4.63      4.89 o 
  -8   6   1       56.38       56.12      6.40 o 
  -7   6   1       18.25       16.63      4.54 o 
  -6   6   1        1.96        4.67      5.02 o 
  -5   6   1      130.53      111.22      6.29 o 
  -4   6   1      574.18      565.98     38.51 o 
  -3   6   1       78.15       73.98      4.43 o 
  -2   6   1      281.09      307.41     11.43 o 
  -1   6   1      701.79      769.42     20.68 o 
   0   6   1     1512.15     1564.54     36.72 o 
   1   6   1      332.72      333.38     11.18 o 
   2   6   1      362.86      356.59      7.48 o 
   3   6   1     1000.82     1094.18     16.44 o 
   4   6   1      613.86      682.87     37.54 o 
   5   6   1       30.77       23.40      4.15 o 
   6   6   1        1.15       -0.48      5.02 o 
   7   6   1       21.84       16.22      4.99 o 
   8   6   1       28.48       24.59      5.75 o 
  -8   7   1        1.55        4.89      4.85 o 
  -7   7   1      120.14      121.05      6.86 o 
  -6   7   1      203.01      202.58      7.23 o 
  -5   7   1       40.61       34.25      4.70 o 
  -4   7   1      103.36      104.02      5.69 o 
  -3   7   1      103.39      109.75      8.06 o 
  -2   7   1       28.28       39.79      4.45 o 
  -1   7   1       17.92       17.64      3.54 o 
   0   7   1     1214.21     1206.20     16.26 o 
   1   7   1        4.13        9.50      2.64 o 
   2   7   1       10.75       14.81      4.10 o 
   3   7   1      336.65      321.24      8.41 o 
   4   7   1       46.47       43.76      4.61 o 
   5   7   1        4.57        4.81      3.80 o 
   6   7   1        1.52       -0.45      4.90 o 
   7   7   1       68.24       65.39      6.19 o 
   8   7   1        0.64       -2.72      4.58 o 
  -8   8   1        0.54        2.26      3.46 o 
  -7   8   1        1.88        4.32      4.77 o 
  -6   8   1       25.52       36.02      6.04 o 
  -5   8   1      878.67      911.04     12.34 o 
  -4   8   1       94.59       86.82      5.30 o 
  -3   8   1       71.85       73.16      5.38 o 
  -2   8   1      821.71      785.58     17.07 o 
  -1   8   1      588.44      548.93     12.63 o 
   0   8   1       25.67       26.41      6.19 o 
   1   8   1     1680.27     1607.91     16.06 o 
   2   8   1      843.62      911.67     16.74 o 
   3   8   1      110.50      104.55      4.51 o 
   4   8   1       31.44       42.54      4.87 o 
   5   8   1      180.00      172.57      6.34 o 
   6   8   1       14.64        9.67      5.51 o 
   7   8   1       10.48       11.45      4.77 o 
  -7   9   1        4.87       10.68      4.23 o 
  -6   9   1       15.15        6.76      4.55 o 
  -5   9   1       66.73       62.52      5.61 o 
  -4   9   1       65.13       82.31      6.37 o 
  -3   9   1      112.42      119.21      6.22 o 
  -2   9   1       42.17       37.77      4.28 o 
  -1   9   1       54.94       65.51      4.92 o 
   0   9   1        0.66        5.50      4.69 o 
   1   9   1       21.03       25.64      4.50 o 
   2   9   1        3.79       12.69      3.83 o 
   3   9   1       94.89       76.01      5.21 o 
   4   9   1      205.08      222.58      7.20 o 
   5   9   1       11.60       15.34      5.01 o 
   6   9   1       11.30        6.48      4.64 o 
   7   9   1        5.27        0.93      4.09 o 
  -6  10   1        1.56        3.61      3.84 o 
  -5  10   1       97.75      107.52      7.70 o 
  -4  10   1       25.43       21.34      6.31 o 
  -3  10   1      309.87      278.38      9.60 o 
  -2  10   1      609.36      629.88     12.31 o 
  -1  10   1        1.15        4.63      3.69 o 
   0  10   1       30.15       25.81      3.42 o 
   1  10   1      208.80      203.56      7.95 o 
   2  10   1      378.36      372.48      8.08 o 
   3  10   1      275.63      276.95      9.70 o 
   4  10   1        9.04       16.37      4.81 o 
   5  10   1       75.87       87.60      6.76 o 
   6  10   1        2.51       -0.14      3.75 o 
  -6  11   1        0.31       -4.70      4.70 o 
  -5  11   1        0.35       -3.83      4.81 o 
  -4  11   1       12.30       18.40      5.81 o 
  -3  11   1        0.61       -2.58      6.13 o 
  -2  11   1        4.45        4.10      4.70 o 
  -1  11   1        1.53        2.80      4.16 o 
   0  11   1      208.89      200.34      5.55 o 
   1  11   1       43.78       38.41      4.41 o 
   2  11   1      135.19      127.85      5.84 o 
   3  11   1       46.88       59.87      5.80 o 
   4  11   1        1.11        4.20      5.56 o 
   5  11   1        1.96       -1.14      5.19 o 
   6  11   1        1.72        2.11      4.28 o 
  -5  12   1        0.04       -5.88      5.88 o 
  -4  12   1        6.88       11.17      5.08 o 
  -3  12   1       19.78       28.46      7.79 o 
  -2  12   1        2.30       -0.33      5.17 o 
  -1  12   1        0.31        1.45      4.01 o 
   0  12   1       59.95       71.47      4.44 o 
   1  12   1       35.76       42.91      5.45 o 
   2  12   1        1.58        2.44      4.92 o 
   3  12   1      131.88      128.14      7.30 o 
   4  12   1        1.00       -0.65      5.08 o 
   5  12   1       15.23       16.14      7.09 o 
  -4  13   1        3.10       -1.31      3.91 o 
  -3  13   1        1.74        3.32      4.70 o 
  -2  13   1       57.82       66.46      8.36 o 
  -1  13   1        0.17       -1.48      4.49 o 
   0  13   1       25.71       18.38      4.44 o 
   1  13   1        9.42       13.14      4.32 o 
   2  13   1      103.07       77.85      8.26 o 
   3  13   1        1.69        3.12      5.45 o 
   4  13   1       13.17        3.87      5.23 o 
  -3  14   1       21.87       20.39     12.39 o 
  -2  14   1        8.60        4.91      9.85 o 
  -1  14   1       45.87       48.84      8.22 o 
   0  14   1       15.13       18.20      6.76 o 
   1  14   1        0.01       -4.89      4.93 o 
   2  14   1        7.31        2.76      4.06 o 
   3  14   1        9.02        2.49      4.84 o 
  -1  15   1        2.05        9.91      6.12 o 
   0  15   1       29.89       29.58      4.54 o 
   1  15   1       26.10       25.97      6.45 o 
  -9   0   2        2.88        8.40      6.20 o 
  -8   0   2       10.17        5.33      4.52 o 
  -7   0   2      937.65      957.35     26.12 o 
  -6   0   2      313.27      315.37     19.53 o 
  -5   0   2      457.13      443.79     15.57 o 
  -4   0   2      503.27      553.32     15.06 o 
  -3   0   2      167.56      187.93      8.71 o 
  -2   0   2        8.70        6.07      3.66 o 
  -1   0   2     4500.84     4667.19     76.28 o 
   0   0   2      605.21      518.65      8.86 o 
   1   0   2      641.88      486.32     15.68 o 
   2   0   2      321.21      289.63      8.83 o 
   3   0   2     1054.61     1088.81     17.56 o 
   4   0   2     2896.92     2765.27     31.33 o 
   5   0   2      108.58       91.03     10.22 o 
   6   0   2       63.33       65.26      8.14 o 
   7   0   2      732.26      812.74     15.58 o 
   8   0   2      304.37      269.32     22.72 o 
   9   0   2       25.68       22.36      7.43 o 
  -9   1   2        0.68       -2.43      6.75 o 
  -8   1   2      598.65      661.06     10.20 o 
  -7   1   2      276.80      274.37      9.10 o 
  -6   1   2        0.36        2.56      4.00 o 
  -5   1   2      186.04      174.23      7.99 o 
  -4   1   2      160.84      165.73      8.48 o 
  -3   1   2      171.36      172.72      6.18 o 
  -2   1   2      129.72      122.23      3.92 o 
  -1   1   2    15897.73    16234.18    160.00 o 
   0   1   2      574.92      595.94      8.85 o 
   1   1   2      731.91      684.95      6.51 o 
   2   1   2       68.08       60.64      2.28 o 
   3   1   2      297.40      253.82      7.20 o 
   4   1   2      770.06      779.22     12.58 o 
   5   1   2      436.98      475.97     11.71 o 
   6   1   2      351.90      344.14      9.93 o 
   7   1   2       41.42       44.62      6.46 o 
   8   1   2       63.31       85.13      5.40 o 
   9   1   2        2.88        1.11      4.90 o 
  -9   2   2       19.22       14.56      4.54 o 
  -8   2   2        8.21       11.07      4.20 o 
  -7   2   2        4.42        2.11      4.94 o 
  -6   2   2        0.99        2.73      4.54 o 
  -5   2   2      359.71      396.54     10.48 o 
  -4   2   2        0.02       -2.53      4.97 o 
  -3   2   2        2.25       -0.76      3.52 o 
  -2   2   2       14.04        5.66      3.11 o 
  -1   2   2      273.65      281.53      5.90 o 
   0   2   2     2350.95     2262.57     15.94 o 
   1   2   2      759.52      699.10      5.24 o 
   2   2   2     1671.58     1638.16     12.06 o 
   3   2   2       74.28       45.35      5.21 o 
   4   2   2      184.36      184.77      7.44 o 
   5   2   2       65.46       64.59      6.94 o 
   6   2   2       39.30       36.94      5.24 o 
   7   2   2       94.12       97.34      7.27 o 
   8   2   2        4.53        5.26      4.53 o 
   9   2   2       27.26       32.24      4.67 o 
  -9   3   2       26.81       21.63      3.77 o 
  -8   3   2       23.58       12.63      5.42 o 
  -7   3   2        3.71        2.79      4.90 o 
  -6   3   2        8.29        6.49      4.45 o 
  -5   3   2       42.85       42.28      6.22 o 
  -4   3   2       91.67       80.71      6.03 o 
  -3   3   2      797.31      774.24      8.69 o 
  -2   3   2      196.36      198.73      3.40 o 
  -1   3   2     4806.73     4604.99     15.29 o 
   0   3   2     9594.53     9181.52     16.96 o 
   1   3   2     4602.20     4741.94     45.29 o 
   2   3   2     2007.18     2128.23     26.08 o 
   3   3   2      531.75      524.42      9.06 o 
   4   3   2      248.52      233.65     11.26 o 
   5   3   2       89.44       94.55      7.44 o 
   6   3   2        6.33        6.25      4.11 o 
   7   3   2      101.17       91.90      6.30 o 
   8   3   2       16.90       26.44      4.77 o 
  -9   4   2       91.64       78.98      9.82 o 
  -8   4   2        2.19        3.66      5.37 o 
  -7   4   2       54.91       55.53      5.68 o 
  -6   4   2      566.35      508.53     10.80 o 
  -5   4   2       21.66       28.87      5.23 o 
  -4   4   2      206.67      212.07      7.83 o 
  -3   4   2     1367.10     1494.70     21.28 o 
  -2   4   2     4566.88     5139.40     28.28 o 
  -1   4   2     3471.17     3636.77     22.99 o 
   0   4   2     8132.95     7797.21     71.60 o 
   1   4   2      305.79      288.08      4.85 o 
   2   4   2      625.96      613.73      9.60 o 
   3   4   2      236.48      277.01     10.54 o 
   4   4   2       28.63       23.50      5.24 o 
   5   4   2       14.50       17.32      4.18 o 
   6   4   2      956.55      878.47     14.07 o 
   7   4   2        1.80        0.70      4.96 o 
   8   4   2        3.77        5.76      4.96 o 
  -8   5   2       85.04       85.75      6.00 o 
  -7   5   2      182.98      167.92      7.11 o 
  -6   5   2       91.54       93.09      6.47 o 
  -5   5   2       99.26      116.75      5.96 o 
  -4   5   2      459.27      467.97     10.72 o 
  -3   5   2       72.12       69.30      4.25 o 
  -2   5   2     3918.55     4102.43     84.72 o 
  -1   5   2     1987.17     2297.85     35.55 o 
   0   5   2       76.81       95.86      2.50 o 
   1   5   2      441.13      503.47      8.75 o 
   2   5   2       61.54       77.24      3.33 o 
   3   5   2      135.17      171.53      7.21 o 
   4   5   2      697.06      812.27     14.40 o 
   5   5   2        1.23        2.48      4.13 o 
   6   5   2      135.85      114.26      6.31 o 
   7   5   2        7.82        6.55      4.87 o 
   8   5   2        2.74        1.72      4.64 o 
  -8   6   2        0.24        4.37      5.69 o 
  -7   6   2       19.44       14.79      4.83 o 
  -6   6   2       59.49       59.02      5.87 o 
  -5   6   2       25.02       21.37      4.86 o 
  -4   6   2       80.05       57.32      6.76 o 
  -3   6   2      518.97      590.52     11.59 o 
  -2   6   2     4761.70     4691.58     91.49 o 
  -1   6   2      740.55      777.94     24.24 o 
   0   6   2     1094.32     1095.86     24.46 o 
   1   6   2       21.61       21.07      2.86 o 
   2   6   2     1287.47     1327.61     13.19 o 
   3   6   2       11.46       24.72      6.43 o 
   4   6   2      215.73      227.20      7.97 o 
   5   6   2      355.66      380.65     11.74 o 
   6   6   2      260.66      243.83      7.87 o 
   7   6   2       24.22       23.57      5.05 o 
   8   6   2        0.81        1.29      5.21 o 
  -8   7   2        0.12        1.36      4.95 o 
  -7   7   2        7.27        8.33      4.45 o 
  -6   7   2       73.76       75.51      5.85 o 
  -5   7   2       64.82       55.51      4.86 o 
  -4   7   2       28.45       36.65      4.56 o 
  -3   7   2      122.10      133.52      6.57 o 
  -2   7   2       99.09      105.20      5.42 o 
  -1   7   2      445.79      385.09      8.37 o 
   0   7   2      148.37      149.74      5.71 o 
   1   7   2      880.94     1120.93     10.51 o 
   2   7   2      865.30      884.82     13.47 o 
   3   7   2      158.33      169.63      6.87 o 
   4   7   2       62.85       66.94      4.70 o 
   5   7   2      129.51      120.65      5.27 o 
   6   7   2       15.97        9.07      4.90 o 
   7   7   2       47.11       46.95      5.82 o 
   8   7   2       40.10       30.95      4.96 o 
  -8   8   2        0.10        4.13      4.31 o 
  -7   8   2        0.25        3.77      4.83 o 
  -6   8   2       10.81        8.22      5.36 o 
  -5   8   2      103.81      113.27      5.81 o 
  -4   8   2       91.40       94.64      5.38 o 
  -3   8   2      335.42      355.92     11.41 o 
  -2   8   2       28.01       24.50      6.44 o 
  -1   8   2      716.54      668.15     13.65 o 
   0   8   2      107.27      121.47      7.52 o 
   1   8   2      123.34      125.73      8.00 o 
   2   8   2        8.01        9.63      5.88 o 
   3   8   2      292.57      301.65      6.26 o 
   4   8   2      493.57      455.11      8.22 o 
   5   8   2       78.74       71.21      4.90 o 
   6   8   2        1.49        2.72      5.51 o 
   7   8   2        0.50        5.94      4.74 o 
  -7   9   2        2.10        2.53      3.96 o 
  -6   9   2       13.33       14.41      4.51 o 
  -5   9   2       78.60       92.07      5.97 o 
  -4   9   2     1707.24     1693.24     60.92 o 
  -3   9   2       13.97        9.14      7.26 o 
  -2   9   2       57.38       64.18      5.13 o 
  -1   9   2      583.33      667.54     17.27 o 
   0   9   2        0.18        2.69      3.93 o 
   1   9   2       60.94       65.50      5.07 o 
   2   9   2        0.03        0.84      3.62 o 
   3   9   2     1649.84     1543.10     12.50 o 
   4   9   2       16.46       21.10      4.69 o 
   5   9   2       11.30        9.43      4.54 o 
   6   9   2        7.34        4.02      5.01 o 
   7   9   2       15.46       17.46      4.11 o 
  -6  10   2        0.19       -4.26      4.79 o 
  -5  10   2       35.82       37.79      6.11 o 
  -4  10   2        1.41        3.96      5.02 o 
  -3  10   2      165.96      169.78      8.19 o 
  -2  10   2      249.08      223.31      7.26 o 
  -1  10   2       73.20       67.73      4.62 o 
   0  10   2        0.43        0.68      4.17 o 
   1  10   2       14.67       13.76      4.34 o 
   2  10   2        4.81        4.79      4.04 o 
   3  10   2      153.77      129.19      5.95 o 
   4  10   2      159.33      153.28      6.02 o 
   5  10   2       12.87       10.42      4.84 o 
   6  10   2       32.68       32.12      4.71 o 
  -6  11   2       33.56       39.86      8.97 o 
  -5  11   2        0.26        1.80      6.43 o 
  -4  11   2        8.14        5.19      5.60 o 
  -3  11   2       17.00       19.78      7.91 o 
  -2  11   2       85.90       85.85      5.21 o 
  -1  11   2       11.97       11.11      4.25 o 
   0  11   2       52.48       39.05      4.15 o 
   1  11   2      151.17      146.89      5.31 o 
   2  11   2       96.75       95.01      5.35 o 
   3  11   2        3.26        6.61      4.99 o 
   4  11   2      191.67      195.22      6.87 o 
   5  11   2       24.66       23.13      5.60 o 
   6  11   2        1.29        4.73      4.34 o 
  -5  12   2       44.06       38.44      5.67 o 
  -4  12   2        5.44        7.47      4.92 o 
  -3  12   2       42.21       39.74      6.03 o 
  -2  12   2       31.61       29.56      5.14 o 
  -1  12   2       55.53       56.16      5.41 o 
   0  12   2       21.32       21.57      4.11 o 
   1  12   2        3.54        3.38      4.89 o 
   2  12   2       16.05       20.16      5.06 o 
   3  12   2        0.01        1.84      5.87 o 
   4  12   2        6.04        3.25      5.04 o 
   5  12   2        0.29       -3.54      5.27 o 
  -4  13   2        4.08        2.51      3.29 o 
  -3  13   2       19.82       25.92      4.86 o 
  -2  13   2        0.92        0.24      5.47 o 
  -1  13   2       81.98       77.87      5.50 o 
   0  13   2       46.98       65.58      7.63 o 
   1  13   2       73.62       70.53      5.86 o 
   2  13   2       80.42       91.84      7.22 o 
   3  13   2       25.35       28.99      6.91 o 
   4  13   2        0.69       -3.03      7.38 o 
  -3  14   2       97.49       97.93      6.02 o 
  -2  14   2        9.73        1.24      6.41 o 
  -1  14   2        7.88        8.69      5.42 o 
   0  14   2       24.04       21.38      6.58 o 
   1  14   2       13.46       12.45      4.94 o 
   2  14   2       44.39       35.98      4.51 o 
   3  14   2       33.72       36.12      3.66 o 
  -1  15   2        4.79        5.16      5.95 o 
   0  15   2       14.35        9.00      4.23 o 
   1  15   2        3.32        8.39      6.22 o 
  -9   1   3       73.92       15.18     14.09 o 
  -8   1   3        9.68       11.11      4.23 o 
  -7   1   3       98.10      100.07      6.30 o 
  -6   1   3        1.20        1.97      3.64 o 
  -5   1   3        5.67       -2.00      5.76 o 
  -4   1   3        0.00        1.72      5.01 o 
  -3   1   3     1294.14     1193.70     10.36 o 
  -2   1   3    11985.90    12484.24    100.29 o 
  -1   1   3      179.29      154.27      2.96 o 
   0   1   3      258.36      250.49      3.54 o 
   1   1   3     9309.20     8865.61     56.24 o 
   2   1   3       27.92       37.81      2.56 o 
   3   1   3       16.04       13.02      4.79 o 
   4   1   3      653.00      612.69     11.53 o 
   5   1   3     1020.49     1075.50     16.57 o 
   6   1   3      157.22      164.83      6.79 o 
   7   1   3       28.78       23.40      6.91 o 
   8   1   3        1.25        0.34      4.36 o 
   9   1   3        0.00        0.67      4.63 o 
  -9   2   3       30.13       28.13      5.95 o 
  -8   2   3        1.64       -0.04      4.49 o 
  -7   2   3      265.56      235.04      6.47 o 
  -6   2   3       90.67       84.76      4.89 o 
  -5   2   3       50.84       58.91      6.36 o 
  -4   2   3     1167.72     1136.47     14.92 o 
  -3   2   3     4955.24     4856.53     20.13 o 
  -2   2   3      976.81      847.26     18.35 o 
  -1   2   3       62.18       60.39      3.08 o 
   0   2   3      425.25      485.74      4.37 o 
   1   2   3    37045.72    40880.22    206.76 o 
   2   2   3      445.23      496.76      7.61 o 
   3   2   3      810.74      727.01     10.61 o 
   4   2   3       46.80       40.52      5.85 o 
   5   2   3       85.82       80.30      7.47 o 
   6   2   3       22.87       17.63      5.22 o 
   7   2   3       14.53       17.25      5.16 o 
   8   2   3       47.46       53.04      5.02 o 
   9   2   3        0.04       -0.05      6.73 o 
  -9   3   3        5.89        5.44      3.03 o 
  -8   3   3       42.38       44.90      6.05 o 
  -7   3   3        5.02       10.22      4.15 o 
  -6   3   3      116.77      100.42      5.29 o 
  -5   3   3      201.04      245.58      9.10 o 
  -4   3   3      402.74      465.20      8.10 o 
  -3   3   3      611.71      642.42      8.05 o 
  -2   3   3     1290.55     1377.68      9.29 o 
  -1   3   3     8029.54     8054.41     53.82 o 
   0   3   3     1456.57     1492.50     22.11 o 
   1   3   3     1417.88     1303.74      7.76 o 
   2   3   3      423.31      437.76      7.05 o 
   3   3   3     5275.10     5684.49     27.45 o 
   4   3   3      532.44      623.05     11.60 o 
   5   3   3      296.22      344.71     18.75 o 
   6   3   3      411.18      410.43     19.93 o 
   7   3   3      169.56      177.06     10.53 o 
   8   3   3       38.98       45.26      4.78 o 
  -9   4   3        0.03       -1.44      4.13 o 
  -8   4   3       18.07       16.42      5.56 o 
  -7   4   3       17.63       20.82      5.18 o 
  -6   4   3      367.43      398.76     10.44 o 
  -5   4   3       43.08       44.10      4.59 o 
  -4   4   3       55.10       56.64      4.18 o 
  -3   4   3     1496.09     1493.08     19.65 o 
  -2   4   3      414.84      489.76      9.36 o 
  -1   4   3      248.67      297.49      3.22 o 
   0   4   3      509.35      516.09      4.06 o 
   1   4   3    10576.43    10461.30    148.11 o 
   2   4   3      603.93      596.07      7.79 o 
   3   4   3       85.52      116.61      6.20 o 
   4   4   3      423.07      509.25     45.61 o 
   5   4   3       32.49       53.44      4.74 o 
   6   4   3      130.65      100.71      5.58 o 
   7   4   3       12.67       13.17      4.42 o 
   8   4   3       12.36       16.53      4.23 o 
  -8   5   3        3.25        4.41      5.02 o 
  -7   5   3        2.10        4.58      5.08 o 
  -6   5   3      104.56      115.56      6.37 o 
  -5   5   3        2.33        0.14      4.73 o 
  -4   5   3      136.87      151.42      5.45 o 
  -3   5   3      302.73      260.12     10.31 o 
  -2   5   3       79.71       92.61      3.96 o 
  -1   5   3      366.51      434.64      7.91 o 
   0   5   3        7.37       13.54      1.44 o 
   1   5   3      843.97      795.69     22.85 o 
   2   5   3      421.59      477.10      7.46 o 
   3   5   3        2.67        2.55      4.98 o 
   4   5   3      202.32      187.83      9.86 o 
   5   5   3       39.70       46.41      4.59 o 
   6   5   3      183.38      169.14      7.01 o 
   7   5   3       20.78       15.51      5.09 o 
   8   5   3        3.66        2.09      4.66 o 
  -8   6   3       86.65       90.39      5.52 o 
  -7   6   3        4.25        5.76      4.72 o 
  -6   6   3       38.73       39.22      5.64 o 
  -5   6   3      134.08      142.99      6.61 o 
  -4   6   3      297.62      292.54     10.87 o 
  -3   6   3      188.16      167.47      4.95 o 
  -2   6   3       20.47       32.74      4.02 o 
  -1   6   3     1914.41     2182.90     44.36 o 
   0   6   3      525.36      543.73      6.84 o 
   1   6   3     1060.84      989.53     11.00 o 
   2   6   3      743.87      753.50      9.99 o 
   3   6   3      450.33      421.71     11.15 o 
   4   6   3       42.43       37.05      4.67 o 
   5   6   3      276.91      287.94     10.05 o 
   6   6   3      172.53      163.42      6.93 o 
   7   6   3       46.63       38.17      5.10 o 
   8   6   3        9.12       10.53      5.11 o 
  -8   7   3        8.77        2.36      5.06 o 
  -7   7   3       42.40       48.17      5.09 o 
  -6   7   3       45.34       49.05      5.53 o 
  -5   7   3      249.21      230.94      6.67 o 
  -4   7   3      155.27      161.89      9.19 o 
  -3   7   3     1156.92     1178.92     18.11 o 
  -2   7   3       15.60       15.66      4.36 o 
  -1   7   3        0.23        0.94      3.91 o 
   0   7   3      702.54      743.72     24.57 o 
   1   7   3      273.66      253.15      4.94 o 
   2   7   3       62.66       66.55      4.69 o 
   3   7   3     1151.23     1240.69     21.35 o 
   4   7   3      205.00      191.61      6.78 o 
   5   7   3        6.18        0.54      4.31 o 
   6   7   3       23.25       23.60      5.14 o 
   7   7   3       37.36       39.23      5.66 o 
   8   7   3        8.29        6.60      4.24 o 
  -8   8   3        2.04        2.16      4.82 o 
  -7   8   3       42.85       45.47      5.26 o 
  -6   8   3        1.43        2.45      4.66 o 
  -5   8   3      109.42      123.35      5.79 o 
  -4   8   3      155.39      163.82      7.83 o 
  -3   8   3      153.96      144.91      7.08 o 
  -2   8   3       48.64       63.92      6.53 o 
  -1   8   3      167.73      167.00      8.34 o 
   0   8   3     1427.73     1436.90     18.96 o 
   1   8   3      582.28      580.31     10.07 o 
   2   8   3       35.89       29.61      6.19 o 
   3   8   3     1504.04     1466.31     12.16 o 
   4   8   3        0.23       -2.04      4.40 o 
   5   8   3      280.82      293.48      6.67 o 
   6   8   3        4.89        7.42      5.73 o 
   7   8   3       49.13       54.25      5.23 o 
  -7   9   3       28.87       26.99      4.29 o 
  -6   9   3       29.86       39.95      4.78 o 
  -5   9   3       86.30       80.34      5.09 o 
  -4   9   3      708.02      735.51     18.40 o 
  -3   9   3       22.40       18.87      6.11 o 
  -2   9   3       17.04       26.06      3.90 o 
  -1   9   3      297.98      329.97      8.84 o 
   0   9   3      285.55      327.94     13.83 o 
   1   9   3      218.69      228.69      8.09 o 
   2   9   3      564.18      526.48      8.37 o 
   3   9   3      169.12      156.11      5.55 o 
   4   9   3      236.48      236.99      7.93 o 
   5   9   3       34.68       43.45      4.44 o 
   6   9   3       15.53        9.93      5.11 o 
   7   9   3        7.45        6.30      3.80 o 
  -6  10   3       40.01       42.02      5.53 o 
  -5  10   3       84.54       97.95      7.23 o 
  -4  10   3        0.04        2.98      5.87 o 
  -3  10   3      101.66      111.73      9.20 o 
  -2  10   3       15.30       16.68      4.49 o 
  -1  10   3      128.36      130.47      6.01 o 
   0  10   3       20.83       25.26      5.61 o 
   1  10   3        5.86        5.15      4.32 o 
   2  10   3      236.23      200.83      6.56 o 
   3  10   3      137.62      129.57      5.80 o 
   4  10   3      205.37      201.94      8.05 o 
   5  10   3      121.31      122.15      5.84 o 
   6  10   3        4.75        8.55      4.32 o 
  -6  11   3       49.59       50.13     10.37 o 
  -5  11   3       11.07       13.58      6.45 o 
  -4  11   3       28.20       34.08      6.03 o 
  -3  11   3        0.08        1.40      7.59 o 
  -2  11   3       16.69       20.70      4.58 o 
  -1  11   3       29.59       22.46      4.09 o 
   0  11   3      129.87      139.26      5.28 o 
   1  11   3      220.56      200.45      7.29 o 
   2  11   3        2.77        5.36      3.72 o 
   3  11   3       88.88       87.56      6.10 o 
   4  11   3       39.28       36.54      5.10 o 
   5  11   3       11.89        6.75      5.16 o 
   6  11   3        5.68        5.39      4.20 o 
  -5  12   3       24.64       22.65      5.52 o 
  -4  12   3       20.56       22.34      5.23 o 
  -3  12   3       56.27       59.62      5.01 o 
  -2  12   3        0.00       -3.34      5.54 o 
  -1  12   3       70.41       51.87      5.56 o 
   0  12   3      140.40      128.00      5.75 o 
   1  12   3      461.24      509.96      9.51 o 
   2  12   3       58.24       66.23      5.60 o 
   3  12   3       14.06        7.67      5.64 o 
   4  12   3       31.53       32.20      5.23 o 
   5  12   3       14.91       13.69      5.33 o 
  -4  13   3        0.72        4.15      3.18 o 
  -3  13   3       60.67       66.55      9.21 o 
  -2  13   3        0.07        3.55      4.18 o 
  -1  13   3        4.26        9.98      4.53 o 
   0  13   3        3.21        5.94      4.99 o 
   1  13   3       59.00       55.16      7.35 o 
   2  13   3       29.77       30.75      5.96 o 
   3  13   3        0.02       -7.56      8.14 o 
   4  13   3       59.03       61.13      6.01 o 
  -3  14   3       73.67       67.19      5.71 o 
  -2  14   3        7.57        0.00      7.83 o 
  -1  14   3       19.00       16.53      3.92 o 
   0  14   3       17.00       15.31      4.72 o 
   1  14   3       27.98       34.69      5.09 o 
   2  14   3       16.75       13.87      5.76 o 
   3  14   3        3.10        2.35      3.20 o 
  -1  15   3        1.77       10.37      5.95 o 
   0  15   3        3.35        4.01      5.64 o 
   1  15   3       40.99       53.70      6.26 o 
  -9   0   4      149.18      147.87      9.33 o 
  -8   0   4       44.07       52.49      6.42 o 
  -7   0   4       34.19       40.11      7.93 o 
  -6   0   4      347.92      315.40     10.67 o 
  -5   0   4      532.43      560.41     17.45 o 
  -4   0   4      280.64      347.79     12.62 o 
  -3   0   4      872.19      884.91     15.80 o 
  -2   0   4     4030.94     3376.94     24.05 o 
  -1   0   4      491.75      461.25     18.20 o 
   0   0   4     4027.33     3877.35     29.12 o 
   1   0   4      965.44      751.89     11.31 o 
   2   0   4      146.25      148.90      4.67 o 
   3   0   4     2508.92     2542.13     27.17 o 
   4   0   4     1470.45     1445.84     24.04 o 
   5   0   4        2.38        1.69      7.85 o 
   6   0   4      210.67      210.65     10.94 o 
   8   0   4        5.46       -0.84      9.67 o 
   9   0   4        1.21       -3.50      6.41 o 
  -9   1   4        0.04        1.71      3.12 o 
  -8   1   4      107.14      109.37      4.70 o 
  -7   1   4      120.36      117.95      5.47 o 
  -6   1   4      328.76      345.26      8.36 o 
  -5   1   4       44.25       44.53      5.98 o 
  -4   1   4      517.56      538.16     10.52 o 
  -3   1   4      139.06      123.33      2.45 o 
  -2   1   4     7193.85     6949.36     19.29 o 
  -1   1   4    19495.24    20112.11     87.93 o 
   0   1   4     7211.10     6664.85     42.45 o 
   1   1   4     1482.10     1331.40      6.26 o 
   2   1   4      105.26      115.45      3.43 o 
   3   1   4     1857.09     1836.90     36.83 o 
   4   1   4     1013.51     1024.97     14.55 o 
   5   1   4      116.39      118.99      7.74 o 
   6   1   4       47.48       46.03      4.44 o 
   7   1   4      239.62      261.65      7.68 o 
   8   1   4        1.52        1.77      6.88 o 
   9   1   4        1.78        0.08      4.34 o 
  -9   2   4        9.25        6.33      3.72 o 
  -8   2   4        7.20        9.04      4.05 o 
  -7   2   4       10.65       12.54      4.43 o 
  -6   2   4       38.44       33.23      4.34 o 
  -5   2   4      157.06      175.53     12.26 o 
  -4   2   4      140.33      139.91      6.71 o 
  -3   2   4      872.94      867.52      9.18 o 
  -2   2   4      831.98      828.76      6.73 o 
  -1   2   4       35.28       31.05      1.76 o 
   0   2   4      591.54      621.11      4.89 o 
   1   2   4     1057.53     1077.41     11.28 o 
   2   2   4     7441.82     7305.58     26.94 o 
   3   2   4     2664.81     2800.06     19.95 o 
   4   2   4      961.03     1067.98     14.91 o 
   5   2   4       79.53       86.53      7.42 o 
   6   2   4       59.85       56.49      4.71 o 
   7   2   4        4.72        5.57      4.67 o 
   8   2   4        0.46        0.97      4.32 o 
   9   2   4        1.45        9.68      6.54 o 
  -9   3   4        0.27        1.67      3.12 o 
  -8   3   4        6.46        5.69      5.55 o 
  -7   3   4        7.79        1.82      4.94 o 
  -6   3   4       50.77       52.17      4.83 o 
  -5   3   4       35.28       35.23      6.24 o 
  -4   3   4      288.78      344.53      6.40 o 
  -3   3   4        2.66        3.99      2.96 o 
  -2   3   4      787.94      726.26      5.59 o 
  -1   3   4     7239.88     6738.46     15.85 o 
   0   3   4        1.95        3.29      1.21 o 
   1   3   4     7626.38     7459.29     31.04 o 
   2   3   4      124.25      105.30      4.95 o 
   3   3   4       59.73       72.74      5.46 o 
   4   3   4       25.37       30.00      5.47 o 
   5   3   4      315.33      375.94      7.34 o 
   6   3   4       10.09       14.54      4.66 o 
   7   3   4       21.61       20.11      5.01 o 
   8   3   4       39.19       35.52      4.53 o 
  -9   4   4       30.80       33.31      3.56 o 
  -8   4   4        4.35        6.84      6.30 o 
  -7   4   4        1.14        4.57      3.88 o 
  -6   4   4       34.14       26.25      4.61 o 
  -5   4   4      225.32      243.00      5.47 o 
  -4   4   4       49.85       48.02      3.64 o 
  -3   4   4       91.99       98.91      3.26 o 
  -2   4   4     4149.51     4331.77     57.89 o 
  -1   4   4      210.52      209.08      3.69 o 
   0   4   4       38.65       32.13      2.89 o 
   1   4   4       37.96       44.18      3.24 o 
   2   4   4     8930.27     9363.33    108.06 o 
   3   4   4      130.95      146.06      5.47 o 
   4   4   4     1515.39     1662.64    102.54 o 
   5   4   4       86.03       76.26      4.99 o 
   6   4   4        0.46        1.54      4.50 o 
   7   4   4       74.53       82.64      5.23 o 
   8   4   4       21.98       18.37      3.92 o 
  -9   5   4       25.65       25.92      3.60 o 
  -8   5   4        9.45        2.85      4.96 o 
  -7   5   4        0.07        1.68      4.97 o 
  -6   5   4      486.78      491.19      8.78 o 
  -5   5   4        5.64       13.77      4.08 o 
  -4   5   4      358.77      414.37      9.74 o 
  -3   5   4       52.92       87.76      4.31 o 
  -2   5   4      279.74      352.00      7.51 o 
  -1   5   4      565.12      575.71      8.92 o 
   0   5   4     1638.57     1523.81     22.42 o 
   1   5   4        5.84       14.54      3.16 o 
   2   5   4     1532.35     1528.47     44.44 o 
   3   5   4       10.23       11.40      5.43 o 
   4   5   4       69.30       59.23      6.83 o 
   5   5   4      222.33      213.73      5.63 o 
   6   5   4       34.64       37.59      4.89 o 
   7   5   4        0.10        3.66      4.24 o 
   8   5   4        1.77        2.87      4.36 o 
  -8   6   4       13.21       19.78      4.75 o 
  -7   6   4        1.08       -0.70      4.85 o 
  -6   6   4       53.49       46.08      6.19 o 
  -5   6   4      148.50      149.22      5.76 o 
  -4   6   4       21.16       19.59      4.96 o 
  -3   6   4      102.28      119.18      5.29 o 
  -2   6   4      400.08      422.28     10.76 o 
  -1   6   4      141.07      146.43      5.38 o 
   0   6   4      296.86      315.23      6.18 o 
   1   6   4      504.79      482.68      7.11 o 
   2   6   4     3917.29     3838.53     84.84 o 
   3   6   4       13.75       16.41      6.28 o 
   4   6   4      183.25      204.85     11.98 o 
   5   6   4       70.48       62.65      5.65 o 
   6   6   4       54.82       40.04      5.43 o 
   7   6   4        0.02       -0.03      4.46 o 
   8   6   4       29.66       22.34      5.19 o 
  -8   7   4        0.05        5.96      4.93 o 
  -7   7   4        0.00       -2.76      4.53 o 
  -6   7   4      113.88      105.75      6.20 o 
  -5   7   4        2.86        2.52      5.12 o 
  -4   7   4       23.23       24.99      4.84 o 
  -3   7   4      683.61      642.34     14.92 o 
  -2   7   4      950.09     1061.52     14.11 o 
  -1   7   4      155.87      161.48      6.52 o 
   0   7   4       71.99       67.46      3.49 o 
   1   7   4     1162.73     1100.98     10.56 o 
   2   7   4      105.45      124.58      5.64 o 
   3   7   4       27.50       27.00      4.16 o 
   4   7   4      160.61      165.12      5.94 o 
   5   7   4      172.19      161.36      7.41 o 
   6   7   4       12.50       14.52      5.87 o 
   7   7   4        6.42        6.82      5.01 o 
   8   7   4       23.81       22.27      4.18 o 
  -7   8   4        0.02        2.64      4.06 o 
  -6   8   4        0.86       -1.96      4.77 o 
  -5   8   4      611.14      674.95     10.66 o 
  -4   8   4       52.95       43.56      6.02 o 
  -3   8   4       42.58       37.40      5.86 o 
  -2   8   4        0.62        6.36      7.99 o 
  -1   8   4        0.56        5.58      4.09 o 
   0   8   4       21.78       13.56      4.38 o 
   1   8   4       59.82       60.52      3.61 o 
   2   8   4      109.56      100.25      5.12 o 
   3   8   4      569.03      573.25     10.71 o 
   4   8   4       24.34       26.79      4.78 o 
   5   8   4      102.20       90.04      5.75 o 
   6   8   4       89.73       75.18      6.53 o 
   7   8   4        6.58        6.21      4.45 o 
  -7   9   4        2.42        3.57      3.84 o 
  -6   9   4       24.07       37.20      4.15 o 
  -5   9   4      293.21      297.61      7.86 o 
  -4   9   4     1705.63     1821.15     22.36 o 
  -3   9   4       69.17       79.62      5.81 o 
  -2   9   4      257.70      247.45      5.81 o 
  -1   9   4      297.92      327.88      8.93 o 
   0   9   4       30.38       29.65      5.93 o 
   1   9   4        3.82        1.62      3.65 o 
   2   9   4      431.39      422.68      7.77 o 
   3   9   4     3660.37     3422.76     21.93 o 
   4   9   4       87.38       71.08      5.22 o 
   5   9   4       40.28       46.95      4.51 o 
   6   9   4       29.85       29.74      5.35 o 
   7   9   4        0.75        2.47      3.50 o 
  -7  10   4       31.22       30.03      6.30 o 
  -6  10   4        9.13       12.55      4.52 o 
  -5  10   4      108.51       95.86      8.39 o 
  -4  10   4      375.70      391.88      8.60 o 
  -3  10   4        1.05       -1.17      5.61 o 
  -2  10   4       32.79       28.26      4.99 o 
  -1  10   4        8.91        4.77      4.08 o 
   0  10   4       34.24       33.83      5.39 o 
   1  10   4       23.97       24.17      4.14 o 
   2  10   4        2.06        2.27      3.95 o 
   3  10   4      168.28      174.74      8.14 o 
   4  10   4       59.30       56.21      4.92 o 
   5  10   4       16.48       11.43      4.65 o 
   6  10   4       30.63       35.46      4.58 o 
  -6  11   4        2.70       -8.42     10.16 o 
  -5  11   4        3.97        6.91      6.16 o 
  -4  11   4        9.36       15.00      5.63 o 
  -3  11   4       18.66       16.85      5.78 o 
  -2  11   4        0.29        0.26      5.00 o 
  -1  11   4       14.99       17.59      4.76 o 
   0  11   4       43.15       42.10      4.37 o 
   1  11   4       82.60       79.66      4.83 o 
   2  11   4        5.86        6.82      4.03 o 
   3  11   4      159.59      170.99      6.92 o 
   4  11   4       93.38       88.17      5.03 o 
   5  11   4        6.53        3.21      5.10 o 
   6  11   4       18.41       18.12      4.26 o 
  -5  12   4        0.17        0.74      4.84 o 
  -4  12   4       81.11       84.50      5.81 o 
  -3  12   4        0.23        0.81      4.35 o 
  -2  12   4        3.01        0.72      5.49 o 
  -1  12   4        6.85        3.83      4.89 o 
   0  12   4       10.93        3.93      4.41 o 
   1  12   4        2.97        7.26      4.49 o 
   2  12   4       55.57       51.67      5.44 o 
   3  12   4       54.01       61.35      5.59 o 
   4  12   4       10.98        6.36      6.89 o 
   5  12   4        3.68       10.79      4.93 o 
  -4  13   4        7.79        7.35      5.54 o 
  -3  13   4        1.20        3.47      6.34 o 
  -2  13   4       39.46       45.27      4.72 o 
  -1  13   4       42.87       57.85      5.90 o 
   0  13   4        0.86        2.41      5.00 o 
   1  13   4      120.80      115.88      7.55 o 
   2  13   4       40.42       35.92      5.67 o 
   3  13   4       11.68        5.61      7.19 o 
   4  13   4        5.58        6.57      4.93 o 
  -3  14   4        5.06        0.49      9.07 o 
  -2  14   4       15.06       15.52      8.17 o 
  -1  14   4        0.13       -1.41      3.74 o 
   0  14   4       29.44       30.64      4.92 o 
   1  14   4       45.35       60.27      6.99 o 
   2  14   4       28.77       40.34      6.12 o 
   3  14   4       10.20       14.56     12.16 o 
  -1  15   4        0.45       -2.07      5.38 o 
  -9   1   5       21.94       23.16      4.09 o 
  -8   1   5        0.38        2.35      4.03 o 
  -7   1   5      178.44      186.82      7.96 o 
  -6   1   5        6.50        2.17      3.69 o 
  -5   1   5       18.25       12.69      5.94 o 
  -4   1   5      494.17      445.60      9.98 o 
  -3   1   5     1168.82     1209.32     18.35 o 
  -2   1   5    12139.72    12501.65    126.02 o 
  -1   1   5    10654.11    10875.10     32.55 o 
   0   1   5     1535.35     1237.15      7.63 o 
   1   1   5     3541.75     3385.01     24.48 o 
   2   1   5      767.18      693.84      7.35 o 
   3   1   5        1.17        5.35      5.12 o 
   4   1   5       25.55       23.78      6.71 o 
   5   1   5      218.11      235.72      9.36 o 
   6   1   5      131.41      131.04      5.46 o 
   7   1   5       34.92       33.27      4.81 o 
   8   1   5       94.60       89.42      8.25 o 
   9   1   5        9.65        7.11      4.01 o 
  -9   2   5        0.90       -0.47      3.17 o 
  -8   2   5       31.11       31.94      4.39 o 
  -7   2   5       11.02       14.43      4.38 o 
  -6   2   5       19.67       24.54      4.12 o 
  -5   2   5      446.80      515.95     22.39 o 
  -4   2   5       30.74       33.37      4.60 o 
  -3   2   5      663.94      714.80      8.72 o 
  -2   2   5        7.78        9.75      3.04 o 
  -1   2   5     6218.69     5746.96     55.96 o 
   0   2   5      936.25      864.20      4.56 o 
   1   2   5    16168.28    15712.36    139.27 o 
   2   2   5     1471.96     1509.65     13.35 o 
   3   2   5       13.28       22.04      5.07 o 
   4   2   5       83.40       82.43      6.60 o 
   5   2   5      140.32      125.89      9.49 o 
   6   2   5        1.45        1.38      4.30 o 
   7   2   5       23.54       18.34      5.13 o 
   8   2   5       37.43       48.83      4.57 o 
   9   2   5        4.03        7.27      5.59 o 
  -9   3   5        4.33        5.68      3.16 o 
  -8   3   5       16.11       17.72      5.28 o 
  -7   3   5        5.28        8.83      4.71 o 
  -6   3   5      252.64      244.24      6.62 o 
  -5   3   5       31.34       42.54      4.25 o 
  -4   3   5       52.91       52.70      3.70 o 
  -3   3   5        8.31        8.82      2.82 o 
  -2   3   5      653.62      601.86     10.63 o 
  -1   3   5      775.11      765.33      6.60 o 
   0   3   5        0.20        3.19      0.84 o 
   1   3   5      254.56      257.67      3.08 o 
   2   3   5      586.14      678.69      9.50 o 
   3   3   5       40.40       46.91      5.23 o 
   4   3   5        1.14        3.58      5.45 o 
   5   3   5       87.75       82.04      5.18 o 
   6   3   5       20.99       17.66      5.12 o 
   7   3   5        7.44       11.35      4.93 o 
   8   3   5        7.11        7.61      4.08 o 
  -9   4   5       14.73       11.12      3.50 o 
  -8   4   5        5.46        4.07      6.33 o 
  -7   4   5       18.55       20.23      4.40 o 
  -6   4   5        0.18       -1.76      4.40 o 
  -5   4   5      727.43      796.09     12.16 o 
  -4   4   5       28.81       24.24      3.54 o 
  -3   4   5      103.52      116.30      4.13 o 
  -2   4   5      655.11      650.65      7.40 o 
  -1   4   5     1896.17     1860.45     16.31 o 
   0   4   5       69.48       83.90      3.59 o 
   1   4   5     1465.67     1465.94     24.12 o 
   2   4   5      590.90      621.05     10.49 o 
   3   4   5        0.20        1.94      3.75 o 
   4   4   5        4.23        1.04      5.58 o 
   5   4   5        2.42        0.07      4.23 o 
   6   4   5       98.60       93.98      5.36 o 
   7   4   5       39.19       33.85      5.23 o 
   8   4   5        1.37        1.79      3.77 o 
  -8   5   5        0.03        3.52      4.86 o 
  -7   5   5        2.34        2.80      4.04 o 
  -6   5   5      147.67      143.57      5.44 o 
  -5   5   5       15.95       21.82      4.73 o 
  -4   5   5      169.22      167.69      6.84 o 
  -3   5   5       89.74       77.25      3.85 o 
  -2   5   5       59.29       54.32      2.79 o 
  -1   5   5      201.02      182.78      3.60 o 
   0   5   5       60.50       59.06      3.57 o 
   1   5   5      167.09      171.13      5.39 o 
   2   5   5     1401.06     1434.72     14.66 o 
   3   5   5       14.01       20.16      5.68 o 
   4   5   5        3.57        6.18      6.16 o 
   5   5   5        0.87        1.58      3.96 o 
   6   5   5        5.20        7.85      4.66 o 
   7   5   5        8.75        6.76      4.22 o 
   8   5   5        9.54        8.31      4.29 o 
  -8   6   5       70.34       67.19      5.45 o 
  -7   6   5       14.40       14.20      4.80 o 
  -6   6   5       72.69       76.83      5.88 o 
  -5   6   5      279.41      274.65      7.74 o 
  -4   6   5        7.34       10.42      5.02 o 
  -3   6   5      126.96      139.65      6.26 o 
  -2   6   5      862.42      828.17     14.23 o 
  -1   6   5     3434.75     3471.98     49.68 o 
   0   6   5     1092.52     1076.16     11.34 o 
   1   6   5        3.37        4.31      3.26 o 
   2   6   5      298.31      287.54      8.79 o 
   3   6   5       14.64        6.62      5.83 o 
   4   6   5       20.97       21.89      4.33 o 
   5   6   5        3.98        2.11      4.65 o 
   6   6   5       74.18       69.06      4.74 o 
   7   6   5       69.37       64.09      5.04 o 
   8   6   5       28.29       28.94      5.80 o 
  -8   7   5        2.26        3.01      3.59 o 
  -7   7   5       35.62       35.60      4.85 o 
  -6   7   5      130.25      126.62      6.64 o 
  -5   7   5      350.51      369.67      8.78 o 
  -4   7   5       19.69       19.29      5.04 o 
  -3   7   5      727.12      757.75     21.49 o 
  -2   7   5        0.21       -0.84      4.60 o 
  -1   7   5        0.06        1.85      3.53 o 
   0   7   5        2.35        5.61      2.82 o 
   1   7   5       48.76       48.92      3.36 o 
   2   7   5      635.39      636.97     12.66 o 
   3   7   5       18.68       17.45      3.11 o 
   4   7   5       64.14       61.24      4.98 o 
   5   7   5        0.05       -0.80      4.50 o 
   6   7   5       22.29       13.11      5.66 o 
   7   7   5       12.70        7.62      4.79 o 
   8   7   5        9.82        6.05      4.94 o 
  -7   8   5       16.38       21.74      4.22 o 
  -6   8   5       41.64       46.02      4.64 o 
  -5   8   5      372.83      381.53     17.35 o 
  -4   8   5      799.94      821.28     18.41 o 
  -3   8   5       49.65       56.40      6.21 o 
  -2   8   5        0.31        8.25      5.64 o 
  -1   8   5      127.24      119.80     11.22 o 
   0   8   5      661.31      669.76     16.39 o 
   1   8   5       39.70       37.59      3.27 o 
   2   8   5       12.41       13.56      3.14 o 
   3   8   5      985.32      959.78      9.76 o 
   4   8   5       27.59       21.89      4.72 o 
   5   8   5        5.34        6.34      4.46 o 
   6   8   5       14.87       13.76      5.33 o 
   7   8   5       63.83       75.17      5.11 o 
  -7   9   5        0.33        2.45      4.62 o 
  -6   9   5        0.24       -0.11      3.73 o 
  -5   9   5      356.65      361.06      8.38 o 
  -4   9   5       53.86       53.84      5.54 o 
  -3   9   5       29.83       31.54      5.86 o 
  -2   9   5       80.68       66.48      5.03 o 
  -1   9   5      143.27      136.83      6.28 o 
   0   9   5        0.18       -0.13      4.70 o 
   1   9   5       31.70       29.14      4.07 o 
   2   9   5       20.12       23.21      4.53 o 
   3   9   5      426.44      400.33     11.62 o 
   4   9   5       65.89       64.69      5.22 o 
   5   9   5       16.63        8.25      4.03 o 
   6   9   5       29.26       28.57      5.32 o 
   7   9   5        6.71        7.29      4.05 o 
  -7  10   5        7.30       -0.58      5.90 o 
  -6  10   5      106.31      108.59      6.92 o 
  -5  10   5        2.84        2.75      5.32 o 
  -4  10   5      484.56      486.08     12.25 o 
  -3  10   5        0.01        2.05      4.72 o 
  -2  10   5      270.66      253.23     12.54 o 
  -1  10   5       20.93       19.24      5.75 o 
   0  10   5       45.49       36.16      5.31 o 
   1  10   5      158.44      143.26      5.91 o 
   2  10   5        4.46        4.14      4.41 o 
   3  10   5      240.02      235.59      6.21 o 
   4  10   5      151.88      132.25      5.66 o 
   5  10   5       13.32       14.67      4.25 o 
   6  10   5       41.18       42.99      4.52 o 
  -6  11   5       75.62       65.39      4.41 o 
  -5  11   5        4.92        2.90      6.02 o 
  -4  11   5        6.93       10.53      5.43 o 
  -3  11   5       30.92       34.81      5.25 o 
  -2  11   5        0.60        2.16      5.79 o 
  -1  11   5        1.65        1.09      5.75 o 
   0  11   5      184.61      177.65      6.24 o 
   1  11   5       93.90       81.28      4.82 o 
   2  11   5        5.75        2.87      4.41 o 
   3  11   5      100.54      108.94      6.66 o 
   4  11   5        9.51       14.01      5.04 o 
   5  11   5       10.13       17.32      5.13 o 
   6  11   5        2.90        4.52      5.07 o 
  -5  12   5       18.74       18.97      4.10 o 
  -4  12   5      108.18      109.69      5.86 o 
  -3  12   5       94.46      100.98      6.51 o 
  -2  12   5        6.09        6.47      4.82 o 
  -1  12   5      255.06      242.40      8.44 o 
   0  12   5      331.83      314.79      9.99 o 
   1  12   5       27.74       24.69      4.11 o 
   2  12   5       31.84       23.05      5.15 o 
   3  12   5      153.96      158.87      7.74 o 
   4  12   5       42.91       32.18      6.62 o 
   5  12   5       65.22       77.53     14.66 o 
  -4  13   5       11.47        9.07      4.86 o 
  -3  13   5        1.05        6.42      5.20 o 
  -2  13   5       61.63       62.45      4.95 o 
  -1  13   5        0.83       -0.06      5.21 o 
   0  13   5        0.85        0.07      5.03 o 
   1  13   5        4.81        4.06      4.43 o 
   2  13   5      141.11      136.58      8.36 o 
   3  13   5        0.97        3.38      4.77 o 
   4  13   5        6.99        8.06     10.37 o 
  -3  14   5        0.56       -7.45      7.45 o 
  -2  14   5       15.06       13.95      3.70 o 
  -1  14   5        1.13        6.92      4.40 o 
   0  14   5        6.37        7.27      4.54 o 
   1  14   5       34.41       36.77      5.94 o 
   2  14   5        1.82       14.76      5.88 o 
   3  14   5        4.13       33.45      7.09 o 
  -9   0   6      141.71      136.27      7.88 o 
  -8   0   6      108.44      101.80      6.60 o 
  -7   0   6        1.78        4.83      5.36 o 
  -6   0   6       22.93       43.63      6.18 o 
  -5   0   6     1450.04     1505.94     26.88 o 
  -4   0   6      635.24      794.23     18.10 o 
  -3   0   6      325.69      386.93     14.78 o 
  -2   0   6    22309.98    22776.53    269.85 o 
  -1   0   6    24980.77    26059.10    301.65 o 
   0   0   6     4668.73     3964.27     24.79 o 
   1   0   6      422.39      328.62      6.36 o 
   2   0   6     7951.79     7960.40    128.94 o 
   3   0   6      159.76      180.25      5.87 o 
   4   0   6      130.90      170.61     11.00 o 
   5   0   6       46.74       54.30     11.53 o 
   6   0   6      364.29      359.43     13.02 o 
   7   0   6      145.02      167.58     15.03 o 
   8   0   6        0.92       -0.56      9.50 o 
  -9   1   6        0.03       -1.24      3.18 o 
  -8   1   6      126.66      132.01      5.37 o 
  -7   1   6       14.21       13.06      4.12 o 
  -6   1   6       40.78       36.03      3.95 o 
  -5   1   6      237.51      263.30      9.51 o 
  -4   1   6     1777.03     1832.03     45.85 o 
  -3   1   6      403.61      396.50      9.47 o 
  -2   1   6      928.16      813.39      7.18 o 
  -1   1   6     3869.22     3552.08     20.54 o 
   0   1   6     1517.24     1360.09      7.49 o 
   1   1   6     1403.16     1253.42      8.61 o 
   2   1   6     6432.00     6650.54     35.98 o 
   3   1   6      274.12      288.25      8.30 o 
   4   1   6      721.84      737.57     13.23 o 
   5   1   6      548.25      574.06     11.86 o 
   6   1   6      390.26      368.32      8.98 o 
   7   1   6       50.43       50.07      5.64 o 
   8   1   6       25.98       22.08      6.92 o 
  -9   2   6        6.43        4.15      3.22 o 
  -8   2   6        3.50        0.57      5.08 o 
  -7   2   6       71.17       64.35      5.01 o 
  -6   2   6        4.86        8.50      3.93 o 
  -5   2   6       56.34       52.59      7.45 o 
  -4   2   6      478.46      517.00      8.90 o 
  -3   2   6     3576.09     3798.97     71.61 o 
  -2   2   6      688.64      745.00      7.36 o 
  -1   2   6     1343.54     1327.11     20.73 o 
   0   2   6      408.41      340.46      6.96 o 
   1   2   6       73.76       74.78      2.71 o 
   2   2   6        0.19        1.40      3.62 o 
   3   2   6       23.48       36.99      5.48 o 
   4   2   6     1381.52     1458.77     18.00 o 
   5   2   6       19.52       10.15      4.69 o 
   6   2   6      145.10      147.40      5.77 o 
   7   2   6       40.95       48.66      4.97 o 
   8   2   6       12.88       14.09      4.73 o 
  -9   3   6        2.00        3.28      3.20 o 
  -8   3   6        0.37        1.92      5.03 o 
  -7   3   6       18.19       18.95      5.14 o 
  -6   3   6        1.09        4.69      4.48 o 
  -5   3   6       46.20       64.33      5.50 o 
  -4   3   6       83.05       79.49      3.92 o 
  -3   3   6      161.73      182.95      4.37 o 
  -2   3   6      663.78      849.33      9.71 o 
  -1   3   6      843.74      862.05      5.85 o 
   0   3   6     1875.85     1853.58     11.26 o 
   1   3   6       57.48       55.49      3.53 o 
   2   3   6      615.42      668.88     14.73 o 
   3   3   6     1812.71     1904.14     17.92 o 
   4   3   6        6.52        4.91      6.04 o 
   5   3   6       56.86       52.11      4.88 o 
   6   3   6       70.90       63.30      5.90 o 
   7   3   6       19.26       14.62      4.55 o 
   8   3   6        0.40       -3.21      3.67 o 
  -9   4   6       15.35       11.22      2.90 o 
  -8   4   6       12.12       11.81      4.95 o 
  -7   4   6        2.64        6.48      4.20 o 
  -6   4   6      478.45      457.95      8.96 o 
  -5   4   6      175.40      205.55      5.49 o 
  -4   4   6       27.44       31.68      3.53 o 
  -3   4   6      222.38      264.89      4.93 o 
  -2   4   6      431.76      450.23      5.53 o 
  -1   4   6      308.33      283.04      5.20 o 
   0   4   6     1462.70     1275.70     18.90 o 
   1   4   6     6908.58     7227.52    127.98 o 
   2   4   6      251.66      248.61      6.95 o 
   3   4   6      301.46      272.35     12.40 o 
   4   4   6       24.07       18.31      4.91 o 
   5   4   6        1.36       -1.37      4.41 o 
   6   4   6        0.00        1.78      5.61 o 
   7   4   6       34.62       47.08      5.52 o 
   8   4   6        0.06        1.61      3.49 o 
  -8   5   6        1.85        1.95      4.83 o 
  -7   5   6        0.33        1.86      4.62 o 
  -6   5   6       64.91       60.06      4.62 o 
  -5   5   6      145.91      146.80      6.10 o 
  -4   5   6      394.71      407.77      8.75 o 
  -3   5   6     1812.68     1926.47     14.19 o 
  -2   5   6        0.16        1.35      2.19 o 
  -1   5   6        3.86        6.80      3.67 o 
   0   5   6      172.35      155.85      4.40 o 
   1   5   6        0.00        0.40      3.21 o 
   2   5   6        2.42       11.10      3.64 o 
   3   5   6      618.49      578.30     10.11 o 
   4   5   6       12.41       14.14      4.85 o 
   5   5   6       64.41       80.53      4.74 o 
   6   5   6        3.33        2.16      4.50 o 
   7   5   6       41.01       32.93      4.90 o 
   8   5   6        6.15        1.82      3.79 o 
  -8   6   6       18.68       13.78      4.55 o 
  -7   6   6       13.59       14.50      4.99 o 
  -6   6   6       21.03       12.17      4.01 o 
  -5   6   6       11.21       17.65      5.22 o 
  -4   6   6        7.56        6.07      5.04 o 
  -3   6   6        2.83        9.54      3.99 o 
  -2   6   6        3.13        7.35      4.37 o 
  -1   6   6      199.88      243.29      8.39 o 
   0   6   6        1.27        4.29      2.79 o 
   1   6   6      111.27      139.93      4.76 o 
   2   6   6     3952.25     3697.05     55.06 o 
   3   6   6      343.77      367.28     11.53 o 
   4   6   6      159.87      161.82      6.01 o 
   5   6   6       58.72       46.94      5.47 o 
   6   6   6        8.51       18.25      4.16 o 
   7   6   6        0.09        1.93      4.05 o 
   8   6   6       10.14        8.80      4.33 o 
  -8   7   6        0.30        5.13      3.54 o 
  -7   7   6        5.57        5.96      4.66 o 
  -6   7   6       14.17       10.62      4.87 o 
  -5   7   6      157.30      177.49      6.74 o 
  -4   7   6        9.55       15.96      7.17 o 
  -3   7   6       36.07       27.80      4.48 o 
  -2   7   6      762.01      822.79     15.56 o 
  -1   7   6       73.31       73.28      5.32 o 
   0   7   6      260.26      236.68      5.79 o 
   1   7   6        0.40        3.01      2.93 o 
   2   7   6       20.50       13.77      4.02 o 
   3   7   6        1.31        3.30      3.87 o 
   4   7   6      447.45      392.33      7.82 o 
   5   7   6       52.97       51.64      5.62 o 
   6   7   6        8.89        2.25      5.41 o 
   7   7   6        1.25        5.38      4.51 o 
  -7   8   6        2.86        1.28      4.36 o 
  -6   8   6       25.26       29.43      4.35 o 
  -5   8   6       74.57       75.72      5.78 o 
  -4   8   6       90.08       99.26      6.86 o 
  -3   8   6       39.85       38.36      7.56 o 
  -2   8   6       18.92       16.43      5.35 o 
  -1   8   6       53.14       55.38      5.56 o 
   0   8   6        3.65       -3.80      4.89 o 
   1   8   6       77.84       73.27      5.01 o 
   2   8   6       66.85       67.00      4.61 o 
   3   8   6      241.09      221.45      6.65 o 
   4   8   6        1.80       -1.00      4.29 o 
   5   8   6        2.39       -0.12      4.48 o 
   6   8   6        8.92       11.19      5.32 o 
   7   8   6        1.03       -0.61      3.83 o 
  -7   9   6        0.30        3.33      3.00 o 
  -6   9   6       30.31       36.32      4.04 o 
  -5   9   6      156.23      176.70      6.78 o 
  -4   9   6      444.01      452.58     12.72 o 
  -3   9   6      145.84      139.28      6.89 o 
  -2   9   6      128.12      117.73      8.11 o 
  -1   9   6      117.92      104.82      6.81 o 
   0   9   6        4.07        6.08      4.81 o 
   1   9   6       85.49       91.39      4.75 o 
   2   9   6      761.93      718.67      9.84 o 
   3   9   6      741.55      727.29     10.64 o 
   4   9   6      131.89      126.60      5.85 o 
   5   9   6       20.34       32.65      4.28 o 
   6   9   6       36.51       42.31      5.27 o 
   7   9   6       12.35       13.45      4.59 o 
  -7  10   6       10.34       12.91      6.06 o 
  -6  10   6       21.18       27.45      4.70 o 
  -5  10   6       89.07       87.18      6.23 o 
  -4  10   6        0.06        2.91      4.78 o 
  -3  10   6        8.55       10.93      4.78 o 
  -2  10   6      144.21      145.87      7.77 o 
  -1  10   6       25.01       25.52      6.38 o 
   0  10   6        0.65       -0.58      5.11 o 
   1  10   6      195.47      195.40      6.43 o 
   2  10   6      707.42      673.36      9.88 o 
   3  10   6       43.40       43.13      4.51 o 
   4  10   6       70.34       59.31      5.87 o 
   5  10   6        0.25        6.18      4.00 o 
   6  10   6       24.89       25.45      4.19 o 
  -6  11   6       22.80       22.11      4.70 o 
  -5  11   6        6.19        7.87      5.92 o 
  -4  11   6      173.39      187.54      6.46 o 
  -3  11   6       37.64       39.48      7.26 o 
  -2  11   6       20.69       22.57      5.99 o 
  -1  11   6       32.45       28.03      6.19 o 
   0  11   6        6.57        1.57      7.02 o 
   1  11   6        1.61       -1.44      4.51 o 
   2  11   6       13.18        7.41      4.48 o 
   3  11   6      140.88      138.83      6.62 o 
   4  11   6      104.01       91.97      5.71 o 
   5  11   6       17.10       37.60      8.37 o 
  -5  12   6        0.02        4.06      5.42 o 
  -4  12   6        9.35        5.68      4.00 o 
  -3  12   6        0.70        4.93      4.66 o 
  -2  12   6       22.16       19.80      4.91 o 
  -1  12   6        6.47        6.26      4.48 o 
   0  12   6       90.50       93.74      5.43 o 
   1  12   6        2.89        4.11      3.94 o 
   2  12   6        0.55       -0.29      4.77 o 
   3  12   6       56.11       68.15      8.23 o 
   4  12   6       74.70       78.30      7.08 o 
   5  12   6        9.37       12.83      5.93 o 
  -4  13   6        0.04       -1.00      4.62 o 
  -3  13   6       34.85       37.42      4.68 o 
  -2  13   6       22.11       20.48      4.50 o 
  -1  13   6        4.32        6.05      5.11 o 
   0  13   6        0.27        4.51      4.41 o 
   1  13   6        6.53       13.20      4.53 o 
   2  13   6       93.16      125.01      8.10 o 
   3  13   6       10.09       13.60      4.64 o 
   4  13   6       29.28       46.97     21.20 o 
  -3  14   6        3.78        0.61      5.35 o 
  -2  14   6        0.00        6.68      3.66 o 
  -1  14   6      144.43      146.22      5.95 o 
   0  14   6       21.09       12.95      4.49 o 
   1  14   6       65.25       71.63      4.65 o 
   2  14   6       55.31       83.55     22.50 o 
  -9   1   7       10.98        8.83      3.24 o 
  -8   1   7       46.99       46.87      4.93 o 
  -7   1   7        0.05        1.99      3.95 o 
  -6   1   7      206.20      224.13      6.90 o 
  -5   1   7        4.69        8.95      5.60 o 
  -4   1   7       17.19       17.02      4.29 o 
  -3   1   7      186.07      174.60      4.30 o 
  -2   1   7      725.53      775.49     17.84 o 
  -1   1   7       30.06       35.62      1.83 o 
   0   1   7     1197.37     1183.17     14.26 o 
   1   1   7        5.12        3.04      2.38 o 
   2   1   7        0.55        2.64      3.85 o 
   3   1   7     1901.42     1767.89     19.85 o 
   4   1   7        0.43        2.87      5.99 o 
   5   1   7      979.60     1075.12     15.04 o 
   6   1   7      326.15      346.15      8.99 o 
   7   1   7        2.17        8.75      5.06 o 
   8   1   7       94.99      113.79      8.31 o 
  -9   2   7       11.11       14.56      3.79 o 
  -8   2   7        0.64       -1.98      5.10 o 
  -7   2   7       10.86        9.32      4.49 o 
  -6   2   7        0.10        4.09      3.82 o 
  -5   2   7       24.03       20.94      5.84 o 
  -4   2   7      395.88      423.41     13.94 o 
  -3   2   7     3100.06     3341.66     94.26 o 
  -2   2   7      409.33      368.32      6.23 o 
  -1   2   7       47.99       43.55      1.58 o 
   0   2   7      430.20      480.09      7.46 o 
   1   2   7      138.16      114.64      3.20 o 
   2   2   7      177.80      192.13      5.59 o 
   3   2   7     2113.31     2233.45     23.81 o 
   4   2   7      988.60     1014.82     19.94 o 
   5   2   7       90.54       92.29      5.30 o 
   6   2   7       12.23       13.80      4.48 o 
   7   2   7       94.46       95.79      5.47 o 
   8   2   7        3.09        1.62      6.50 o 
  -9   3   7        8.43        6.83      3.17 o 
  -8   3   7        0.31       -2.97      5.02 o 
  -7   3   7       43.04       43.77      5.47 o 
  -6   3   7      148.77      136.07      6.02 o 
  -5   3   7     1181.34     1275.61     27.02 o 
  -4   3   7      111.55      132.30      3.98 o 
  -3   3   7      392.10      468.71     11.38 o 
  -2   3   7       55.91       34.94      2.17 o 
  -1   3   7      970.45      874.39      7.57 o 
   0   3   7      286.51      289.91      3.98 o 
   1   3   7       10.45       11.15      1.97 o 
   2   3   7     1766.39     1753.28     17.18 o 
   3   3   7      225.97      274.89      8.51 o 
   4   3   7     1187.19     1138.79     24.10 o 
   5   3   7      102.75      133.30      5.82 o 
   6   3   7       37.65       32.15      4.86 o 
   7   3   7        0.60        6.60      4.46 o 
   8   3   7       17.86       14.88      4.45 o 
  -9   4   7        6.80        4.22      2.77 o 
  -8   4   7        0.54        0.14      4.74 o 
  -7   4   7        1.97        0.80      4.52 o 
  -6   4   7      169.71      151.87      6.08 o 
  -5   4   7        6.00       10.73      4.07 o 
  -4   4   7       96.13       83.85      5.09 o 
  -3   4   7      113.21      116.98      3.64 o 
  -2   4   7       87.86       87.96      4.79 o 
  -1   4   7      555.27      499.53      7.19 o 
   0   4   7     1931.89     1672.34     15.44 o 
   1   4   7       85.52       89.44      3.77 o 
   2   4   7      381.92      426.47     12.45 o 
   3   4   7      963.23     1043.34     18.84 o 
   4   4   7       88.41      112.73      9.16 o 
   5   4   7       70.79       71.45      6.01 o 
   6   4   7      102.55       82.16      6.92 o 
   7   4   7        9.68       14.84      4.33 o 
   8   4   7        0.40       -1.30      3.29 o 
  -8   5   7        6.49        5.82      4.80 o 
  -7   5   7        1.45        2.08      4.70 o 
  -6   5   7       21.16       18.66      4.52 o 
  -5   5   7       13.90        9.50      4.54 o 
  -4   5   7       36.82       32.02      4.12 o 
  -3   5   7       10.88        4.81      3.34 o 
  -2   5   7     1015.31     1153.20     10.67 o 
  -1   5   7      741.17      713.38      9.65 o 
   0   5   7       89.72       85.92      3.72 o 
   1   5   7     1208.46     1230.89     15.46 o 
   2   5   7     1003.43      884.66     35.39 o 
   3   5   7      417.34      430.57      8.81 o 
   4   5   7       57.55       56.91      4.71 o 
   5   5   7       59.08       54.76      4.81 o 
   6   5   7        3.48        6.90      4.42 o 
   7   5   7        0.63       -1.75      4.42 o 
   8   5   7        3.64       -4.57      8.44 o 
  -8   6   7       24.44       29.82      4.57 o 
  -7   6   7        2.03       -0.67      4.29 o 
  -6   6   7        8.59       12.56      4.12 o 
  -5   6   7      471.29      390.04      8.77 o 
  -4   6   7      138.96      144.76      6.20 o 
  -3   6   7       23.77       23.36      4.32 o 
  -2   6   7      251.95      257.18      7.30 o 
  -1   6   7     1635.30     1642.24     18.07 o 
   0   6   7       71.73       68.43      4.44 o 
   1   6   7      214.54      196.38      6.25 o 
   2   6   7       90.47       91.87      5.27 o 
   3   6   7      816.87      867.99     45.89 o 
   4   6   7        0.14       -2.60      3.98 o 
   5   6   7       85.73       73.07      5.83 o 
   6   6   7      256.03      246.34      9.59 o 
   7   6   7       47.44       38.79      4.44 o 
   8   6   7       20.25       19.67      5.54 o 
  -8   7   7        0.81        5.30      3.34 o 
  -7   7   7        3.11       -0.84      4.85 o 
  -6   7   7       26.55       35.01      4.48 o 
  -5   7   7       51.59       69.81      5.69 o 
  -4   7   7        0.80        5.94      5.94 o 
  -3   7   7       86.61       82.90      6.43 o 
  -2   7   7        1.99        0.84      4.70 o 
  -1   7   7      126.60      126.61      6.08 o 
   0   7   7      117.08      128.14      5.60 o 
   1   7   7      153.58      135.23      6.59 o 
   2   7   7        0.01        4.56      5.49 o 
   3   7   7       67.29       81.80      4.99 o 
   4   7   7      137.46      119.03      6.66 o 
   5   7   7       61.55       36.86      4.91 o 
   6   7   7       31.57       33.12      6.95 o 
   7   7   7       14.25       13.00      5.72 o 
  -7   8   7        4.66        4.60      4.13 o 
  -6   8   7      170.38      182.77      6.75 o 
  -5   8   7       19.83       28.82      6.00 o 
  -4   8   7      161.96      141.53      7.47 o 
  -3   8   7      122.45      116.24      8.72 o 
  -2   8   7        0.41        0.50      5.41 o 
  -1   8   7       53.51       51.24      5.79 o 
   0   8   7       12.63       11.62      4.62 o 
   1   8   7      209.62      255.50      5.71 o 
   2   8   7       80.94       68.98      4.36 o 
   3   8   7       45.97       44.95      4.93 o 
   4   8   7        1.76       -2.42      4.60 o 
   5   8   7       74.21       75.12      5.37 o 
   6   8   7       15.86       18.92      5.17 o 
   7   8   7       14.19       10.01      4.77 o 
  -7   9   7        5.53        6.58      4.95 o 
  -6   9   7        6.36        5.10      5.16 o 
  -5   9   7      116.58      121.76      8.63 o 
  -4   9   7        4.18        8.27      6.04 o 
  -3   9   7       18.04       18.10      6.03 o 
  -2   9   7        3.53        3.44      5.21 o 
  -1   9   7       83.99       90.34      6.87 o 
   0   9   7       13.15       17.75      4.59 o 
   1   9   7        0.04       -0.79      3.93 o 
   2   9   7      421.58      358.07      7.66 o 
   3   9   7      153.59      145.31      5.42 o 
   4   9   7      234.14      216.15      6.73 o 
   5   9   7        8.25       11.53      3.90 o 
   6   9   7       46.93       46.96      4.97 o 
  -7  10   7        0.51       -2.66      5.53 o 
  -6  10   7       42.98       51.31      4.74 o 
  -5  10   7        0.07        4.54      4.44 o 
  -4  10   7      114.78      144.63      6.47 o 
  -3  10   7       72.75       69.26      5.64 o 
  -2  10   7        4.19        6.74      5.69 o 
  -1  10   7       26.69       32.18      5.98 o 
   0  10   7       55.66       54.09      4.68 o 
   1  10   7      695.21      702.37     31.43 o 
   2  10   7      508.39      445.33      8.44 o 
   3  10   7       33.85       35.45      3.97 o 
   4  10   7       69.61       68.17      4.97 o 
   5  10   7       32.42       37.37      4.17 o 
   6  10   7        2.29        6.13      3.49 o 
  -6  11   7       61.28       54.84      7.94 o 
  -5  11   7      119.59      116.16     30.38 o 
  -4  11   7       69.76       77.54      5.29 o 
  -3  11   7        1.30        3.78      5.16 o 
  -2  11   7       22.45       19.07      5.90 o 
  -1  11   7      168.70      169.68      7.00 o 
   0  11   7      144.93      142.59      6.80 o 
   1  11   7       73.76       70.06      5.49 o 
   2  11   7       23.23       12.91      4.57 o 
   3  11   7        5.90        4.04      4.97 o 
   4  11   7       12.63       11.75      4.71 o 
   5  11   7       11.35       24.49      6.37 o 
  -5  12   7        2.01        4.92      5.24 o 
  -4  12   7        0.56       -0.22      3.96 o 
  -3  12   7        4.50        9.81      4.69 o 
  -2  12   7       27.18       27.28      5.18 o 
  -1  12   7      159.33      167.51      8.22 o 
   0  12   7        0.24        1.71      4.43 o 
   1  12   7       87.86      106.92      4.87 o 
   2  12   7        5.60        6.32      4.08 o 
   3  12   7        5.36       11.48      8.99 o 
   4  12   7       37.85       64.76      6.72 o 
   5  12   7       20.82       21.66      5.06 o 
  -4  13   7        2.50        2.85      5.39 o 
  -3  13   7       21.36       22.11      4.47 o 
  -2  13   7       22.43       24.86      6.39 o 
  -1  13   7        0.30       -0.92      4.94 o 
   0  13   7       51.71       65.58      5.79 o 
   1  13   7        0.12        0.08      4.42 o 
   2  13   7       50.85       59.59      7.25 o 
   3  13   7       13.36       15.06      5.14 o 
   4  13   7        7.18        8.84      4.99 o 
  -3  14   7        2.97       -0.36      3.84 o 
  -2  14   7        1.69        0.16      3.44 o 
  -1  14   7        4.82        3.74      4.13 o 
   0  14   7       30.16       33.29      4.60 o 
   1  14   7       36.47       44.91      5.37 o 
   2  14   7       17.08       22.05      6.37 o 
  -9   0   8       55.41       55.50      5.43 o 
  -8   0   8      122.79      129.89      8.47 o 
  -7   0   8       70.17       67.92      6.45 o 
  -6   0   8       17.07        7.76      5.67 o 
  -5   0   8       18.48       23.33      9.19 o 
  -4   0   8      203.99      202.83     11.77 o 
  -3   0   8      460.90      397.89     12.47 o 
  -2   0   8       73.79       79.51      6.97 o 
  -1   0   8    23781.73    25928.10    496.77 o 
   0   0   8    12954.74    12671.68     34.41 o 
   1   0   8     2996.06     2930.94     18.56 o 
   2   0   8      122.28      160.44      6.49 o 
   3   0   8     1082.64      979.80     40.97 o 
   4   0   8     1348.50     1368.49     26.01 o 
   5   0   8        7.61       15.25      5.68 o 
   6   0   8     2038.21     1890.03     53.15 o 
   7   0   8      173.38      175.20     10.43 o 
   8   0   8        4.27        4.28      8.51 o 
  -9   1   8        0.08       -0.25      3.19 o 
  -8   1   8        3.36        2.74      4.98 o 
  -7   1   8        9.79       11.21      3.67 o 
  -6   1   8        0.15       -0.81      4.06 o 
  -5   1   8      218.26      251.24      9.41 o 
  -4   1   8        2.15        0.46      4.45 o 
  -3   1   8      171.87      185.70      4.98 o 
  -2   1   8       20.26       16.20      4.08 o 
  -1   1   8      443.45      386.97      6.50 o 
   0   1   8     3604.73     3405.44     22.36 o 
   1   1   8      471.84      465.43      6.74 o 
   2   1   8       17.37       16.74      4.33 o 
   3   1   8      174.81      197.54      6.03 o 
   4   1   8       83.96       75.95      6.80 o 
   5   1   8       59.55       55.01      4.58 o 
   6   1   8       68.51       65.07      6.36 o 
   7   1   8      176.59      171.62     10.18 o 
   8   1   8        0.09       -2.86      6.66 o 
  -9   2   8        0.84       -1.49      2.67 o 
  -8   2   8        4.29        5.89      6.51 o 
  -7   2   8       29.90       23.34      4.62 o 
  -6   2   8       77.92       78.81      4.72 o 
  -5   2   8       97.86      106.87      7.84 o 
  -4   2   8      641.86      592.64     18.19 o 
  -3   2   8      588.12      550.79      8.83 o 
  -2   2   8     1151.25     1096.36     13.15 o 
  -1   2   8     2092.92     2108.27     36.64 o 
   0   2   8      237.22      214.60      4.49 o 
   1   2   8      576.34      586.39     12.08 o 
   2   2   8      460.78      494.31      6.91 o 
   3   2   8      323.45      341.79      9.55 o 
   4   2   8      492.53      511.94     12.06 o 
   5   2   8       22.46       16.44      4.79 o 
   6   2   8        4.03        3.96      4.19 o 
   7   2   8       21.77       20.91      5.19 o 
   8   2   8        7.40        5.12      5.87 o 
  -9   3   8        7.90       10.48      3.68 o 
  -8   3   8        0.30       -0.46      5.00 o 
  -7   3   8        4.63        6.87      5.44 o 
  -6   3   8        0.13       -1.26      4.32 o 
  -5   3   8        3.76        4.64      3.12 o 
  -4   3   8      390.76      448.31      6.63 o 
  -3   3   8       52.82       53.11      3.03 o 
  -2   3   8        3.51        2.54      3.13 o 
  -1   3   8       71.39       60.56      3.17 o 
   0   3   8       12.20       11.38      1.56 o 
   1   3   8      169.27      179.39      6.60 o 
   2   3   8       23.04       28.90      4.65 o 
   3   3   8      144.40      149.46      6.16 o 
   4   3   8      381.60      392.63     11.10 o 
   5   3   8       64.79       68.78      5.32 o 
   6   3   8        1.88        7.81      4.76 o 
   7   3   8       21.76       29.59      4.65 o 
   8   3   8       16.59       23.78      4.19 o 
  -9   4   8        1.55       -0.04      3.04 o 
  -8   4   8        1.61        3.40      4.13 o 
  -7   4   8        9.96        6.81      5.38 o 
  -6   4   8       49.52       55.60      8.00 o 
  -5   4   8        2.21        3.05      4.10 o 
  -4   4   8       30.84       26.21      3.62 o 
  -3   4   8      153.45      126.61      3.59 o 
  -2   4   8     1308.05     1302.03     19.14 o 
  -1   4   8       31.35       39.23      3.51 o 
   0   4   8      398.29      350.78      5.91 o 
   1   4   8      168.13      145.67      7.06 o 
   2   4   8      188.48      206.71      6.24 o 
   3   4   8       41.88       50.44      5.12 o 
   4   4   8      130.23      118.26      6.14 o 
   5   4   8      276.80      242.57      7.85 o 
   6   4   8        0.00       -4.20      5.15 o 
   7   4   8        0.15        1.69      4.16 o 
   8   4   8        1.86        2.32      3.58 o 
  -8   5   8        9.51       10.13      4.81 o 
  -7   5   8       12.10       11.18      4.26 o 
  -6   5   8       13.04       22.95      5.98 o 
  -5   5   8       90.27       75.45      5.65 o 
  -4   5   8      166.03      155.38      5.87 o 
  -3   5   8      142.07      155.87      8.04 o 
  -2   5   8      179.10      196.75      4.60 o 
  -1   5   8        0.12        4.92      3.65 o 
   0   5   8      133.54      121.39      4.89 o 
   1   5   8      604.47      631.80     11.80 o 
   2   5   8      361.99      392.84      8.38 o 
   3   5   8       14.56       15.20      5.59 o 
   4   5   8        3.59       -1.23      4.02 o 
   5   5   8      243.25      226.28      8.54 o 
   6   5   8        0.69        2.93      4.99 o 
   7   5   8       16.69       16.04      4.04 o 
   8   5   8        2.06       -0.37      5.31 o 
  -8   6   8        2.02        1.74      4.24 o 
  -7   6   8        8.38        1.41      4.41 o 
  -6   6   8       19.99       19.64      4.60 o 
  -5   6   8        1.40        2.88      4.01 o 
  -4   6   8      195.86      177.69      6.47 o 
  -3   6   8      267.20      302.31      8.51 o 
  -2   6   8     1629.56     1628.86     15.64 o 
  -1   6   8      494.04      464.66     10.00 o 
   0   6   8      302.51      267.01      6.94 o 
   1   6   8        4.77        7.80      5.35 o 
   2   6   8      228.08      232.76     25.85 o 
   3   6   8       13.85        7.76      5.50 o 
   4   6   8       44.39       39.81      4.78 o 
   5   6   8        2.30        4.06      4.38 o 
   6   6   8       13.18       22.57      4.25 o 
   7   6   8        0.75        2.23      4.61 o 
  -8   7   8        0.05        2.32      3.17 o 
  -7   7   8       36.79       41.07      5.35 o 
  -6   7   8       52.28       61.76      4.94 o 
  -5   7   8      154.19      167.68      6.88 o 
  -4   7   8       48.91       48.60      6.06 o 
  -3   7   8       68.97       72.59      8.00 o 
  -2   7   8      944.88      969.68     16.95 o 
  -1   7   8      251.47      252.13      7.38 o 
   0   7   8       18.09       21.52      4.68 o 
   1   7   8     1903.56     1864.56     62.27 o 
   2   7   8       11.72        7.80      4.12 o 
   3   7   8       28.08       31.16      4.17 o 
   4   7   8       38.02       30.24      4.38 o 
   5   7   8      386.26      343.93     10.16 o 
   6   7   8      169.91      185.69      7.01 o 
   7   7   8       15.43       18.43      5.60 o 
  -7   8   8       40.80       42.63      4.19 o 
  -6   8   8      170.04      193.92      6.56 o 
  -5   8   8      463.29      453.93     13.29 o 
  -4   8   8       87.37      101.93     10.18 o 
  -3   8   8      231.33      215.77      8.47 o 
  -2   8   8       37.04       40.06      6.36 o 
  -1   8   8        0.23        4.38      3.91 o 
   0   8   8       27.75       27.44      4.43 o 
   1   8   8      167.59      174.69      5.44 o 
   2   8   8      804.57      734.09     12.51 o 
   3   8   8       34.03       23.69      4.77 o 
   4   8   8       10.94        8.17      4.63 o 
   5   8   8        0.17        2.05      3.85 o 
   6   8   8        2.83        1.62      4.80 o 
   7   8   8        5.97        5.25      4.26 o 
  -7   9   8        8.13        8.27      4.91 o 
  -6   9   8       40.12       47.54      4.57 o 
  -5   9   8       23.07       24.87      7.22 o 
  -4   9   8      450.65      466.08     17.35 o 
  -3   9   8       23.93       32.78      5.24 o 
  -2   9   8      235.03      226.79      7.38 o 
  -1   9   8        1.80        0.19      5.87 o 
   0   9   8        0.35        3.40      4.40 o 
   1   9   8      536.94      513.42      7.93 o 
   2   9   8        9.08        8.63      4.05 o 
   3   9   8      933.37      868.17     19.69 o 
   4   9   8       20.99       29.91      4.73 o 
   5   9   8        2.07        3.61      3.74 o 
   6   9   8        8.99        8.42      4.35 o 
  -6  10   8       11.98        9.32      4.59 o 
  -5  10   8       40.34       46.94      4.83 o 
  -4  10   8      111.94      128.37      6.11 o 
  -3  10   8       21.92       20.54      5.09 o 
  -2  10   8       32.71       25.33      6.14 o 
  -1  10   8        2.55        1.24      5.98 o 
   0  10   8      108.77      113.58      5.13 o 
   1  10   8      414.36      398.53     13.56 o 
   2  10   8      111.08       87.55      5.49 o 
   3  10   8        0.03       -3.53      3.62 o 
   4  10   8        5.31        3.95      4.18 o 
   5  10   8       40.93       38.64      4.56 o 
   6  10   8        2.99        1.50      4.25 o 
  -6  11   8        8.07       10.47      6.43 o 
  -5  11   8       36.57       41.69      4.94 o 
  -4  11   8       96.01       99.03      5.64 o 
  -3  11   8        0.28        2.37      4.70 o 
  -2  11   8      107.54       92.50      7.32 o 
  -1  11   8       47.32       44.53      5.54 o 
   0  11   8      149.86      154.71      6.94 o 
   1  11   8      172.07      164.51      6.75 o 
   2  11   8        1.71        0.55      4.38 o 
   3  11   8        1.59        2.16      5.64 o 
   4  11   8       33.44       29.61      4.82 o 
   5  11   8       60.18       82.33      8.53 o 
  -5  12   8        5.00        1.79      4.95 o 
  -4  12   8        0.01        3.39      3.97 o 
  -3  12   8      193.60      195.11      6.39 o 
  -2  12   8        0.21        5.94      4.80 o 
  -1  12   8       96.35       97.65      5.17 o 
   0  12   8        8.29       10.85      4.40 o 
   1  12   8        7.21        8.29      3.93 o 
   2  12   8       77.59       78.34      4.83 o 
   3  12   8       19.49       18.04      5.41 o 
   4  12   8       39.68       62.18     19.59 o 
  -4  13   8        1.60        1.73      6.97 o 
  -3  13   8      102.35       99.68      5.35 o 
  -2  13   8       27.50       28.03      5.09 o 
  -1  13   8        2.71        2.01      4.07 o 
   0  13   8       19.18       25.37      4.46 o 
   1  13   8      133.42      158.25      8.23 o 
   2  13   8      142.34      185.63      7.82 o 
   3  13   8        0.01        1.17      4.21 o 
  -2  14   8       65.09       66.13      4.13 o 
  -1  14   8        6.89       11.84      3.96 o 
   0  14   8       14.84       14.79      3.29 o 
   1  14   8       17.66       18.59      4.78 o 
   2  14   8       89.66       77.75      6.63 o 
  -9   1   9        0.28       -0.51      3.14 o 
  -8   1   9        2.28        3.01      5.40 o 
  -7   1   9       37.32       27.16      4.62 o 
  -6   1   9       47.47       39.32      4.81 o 
  -5   1   9      298.04      316.69     10.64 o 
  -4   1   9      271.79      220.70      6.00 o 
  -3   1   9        1.96        0.24      3.55 o 
  -2   1   9      739.73      638.82     19.38 o 
  -1   1   9       15.26       16.02      2.15 o 
   0   1   9       63.70       64.16      2.89 o 
   1   1   9     1890.61     1875.99     39.76 o 
   2   1   9      235.31      189.68      6.16 o 
   3   1   9      588.60      545.22      8.86 o 
   4   1   9        1.36        1.50      6.42 o 
   5   1   9       11.61       13.52      4.14 o 
   6   1   9        3.69       -0.16      4.76 o 
   7   1   9        0.24        4.94      6.48 o 
   8   1   9        0.00        3.77      5.85 o 
  -9   2   9        0.10        0.71      2.62 o 
  -8   2   9        3.11        1.26      5.05 o 
  -7   2   9        6.47        4.34      5.38 o 
  -6   2   9      145.49      164.30      5.53 o 
  -5   2   9       47.53       56.29      4.59 o 
  -4   2   9       22.53       31.96      4.13 o 
  -3   2   9     4244.96     4136.05     27.37 o 
  -2   2   9      741.07      713.82     20.90 o 
  -1   2   9     2419.02     2484.57     59.19 o 
   0   2   9       28.16       24.92      1.69 o 
   1   2   9     2589.68     2682.77     28.68 o 
   2   2   9      325.33      366.29      6.53 o 
   3   2   9      283.08      303.86     10.79 o 
   4   2   9       32.92       34.02      6.68 o 
   5   2   9      492.56      463.45      8.56 o 
   6   2   9        7.33        7.13      4.88 o 
   7   2   9       10.70       13.77      5.10 o 
   8   2   9       43.03       54.33      6.18 o 
  -9   3   9        5.69        6.06      3.35 o 
  -8   3   9        7.58        8.94      4.93 o 
  -7   3   9        7.95       10.27      5.41 o 
  -6   3   9       80.05       62.44      6.34 o 
  -5   3   9      167.18      170.73      6.64 o 
  -4   3   9       75.04       74.91      4.13 o 
  -3   3   9       23.21       40.13      3.94 o 
  -2   3   9      221.57      206.14      5.48 o 
  -1   3   9     1140.86     1159.27     12.26 o 
   0   3   9      834.02      989.54      9.04 o 
   1   3   9      359.23      466.32      8.53 o 
   2   3   9     2447.10     2665.96     41.05 o 
   3   3   9      884.77      952.80     16.16 o 
   4   3   9       85.85       82.90      5.94 o 
   5   3   9       43.26       36.91      5.01 o 
   6   3   9      152.74      133.32      6.02 o 
   7   3   9        1.88        6.67      4.95 o 
   8   3   9        6.75        5.02      4.93 o 
  -9   4   9        2.32        3.52      5.02 o 
  -8   4   9        3.61        7.62      4.25 o 
  -7   4   9        2.42        6.86      5.45 o 
  -6   4   9        5.80        0.32      7.24 o 
  -5   4   9        7.05       12.64      4.78 o 
  -4   4   9      126.27      137.79      5.01 o 
  -3   4   9      113.86       96.42      4.13 o 
  -2   4   9     1678.54     1752.59     12.31 o 
  -1   4   9     1616.08     1530.56     11.42 o 
   0   4   9      255.01      223.00      6.16 o 
   1   4   9      397.02      411.87     10.01 o 
   2   4   9      650.51      684.02     10.45 o 
   3   4   9      626.41      720.18     11.27 o 
   4   4   9       20.29       25.76      3.95 o 
   5   4   9        1.59        3.02      5.09 o 
   6   4   9        9.83        9.43      5.17 o 
   7   4   9       16.07       14.52      4.10 o 
   8   4   9        0.08       -2.05      3.71 o 
  -8   5   9        3.04        4.55      4.63 o 
  -7   5   9       43.58       42.49      4.26 o 
  -6   5   9        0.51        1.12      5.71 o 
  -5   5   9       23.50       22.74      5.10 o 
  -4   5   9       15.73       21.55      5.18 o 
  -3   5   9      161.39      167.20      4.88 o 
  -2   5   9      630.48      631.85      9.25 o 
  -1   5   9      586.27      556.01     13.28 o 
   0   5   9        1.15        3.58      4.04 o 
   1   5   9       33.60       41.07      5.54 o 
   2   5   9      108.41       96.27     14.12 o 
   3   5   9       63.64       57.84      5.77 o 
   4   5   9       28.43       25.54      4.30 o 
   5   5   9        0.53        0.38      4.99 o 
   6   5   9        7.08        6.00      4.84 o 
   7   5   9        7.19        4.64      3.53 o 
  -8   6   9       12.33       14.41      4.13 o 
  -7   6   9       11.92       13.65      4.09 o 
  -6   6   9        3.54        5.18      4.33 o 
  -5   6   9       40.25       37.50      4.41 o 
  -4   6   9       44.35       51.37      4.58 o 
  -3   6   9        5.66        3.52      4.77 o 
  -2   6   9       21.47       38.08      5.16 o 
  -1   6   9      483.73      472.22     10.51 o 
   0   6   9       80.80       70.18      5.42 o 
   1   6   9      328.12      323.86      9.52 o 
   2   6   9      603.34      584.67     13.11 o 
   3   6   9       58.17       66.36      4.90 o 
   4   6   9       33.16       34.97      4.87 o 
   5   6   9       94.29       73.26      5.16 o 
   6   6   9        8.24       10.46      5.40 o 
   7   6   9       38.29       39.54      4.06 o 
  -8   7   9        1.77        2.99      5.66 o 
  -7   7   9      103.13       99.75      4.56 o 
  -6   7   9       23.38       38.78      5.26 o 
  -5   7   9       18.68       17.25      5.65 o 
  -4   7   9        2.63        3.44      5.18 o 
  -3   7   9        1.65       -5.05      5.83 o 
  -2   7   9       98.37      108.60      6.41 o 
  -1   7   9        3.48        9.32      4.70 o 
   0   7   9      161.20      159.24      6.42 o 
   1   7   9       66.19       64.68      6.20 o 
   2   7   9      232.63      217.12      6.02 o 
   3   7   9       18.82       19.93      4.14 o 
   4   7   9      158.80      151.60      6.30 o 
   5   7   9       15.02       14.41      4.16 o 
   6   7   9       31.69       36.34      4.12 o 
   7   7   9       10.48       16.80      4.81 o 
  -7   8   9        6.75        6.80      3.38 o 
  -6   8   9      373.53      435.67     10.59 o 
  -5   8   9      144.82      150.58      9.20 o 
  -4   8   9       42.52       38.06      6.33 o 
  -3   8   9       88.53       83.89      6.83 o 
  -2   8   9      190.50      189.13      8.01 o 
  -1   8   9      478.11      450.36      8.84 o 
   0   8   9       55.84       55.40      5.56 o 
   1   8   9     1919.70     1961.99     30.06 o 
   2   8   9      776.27      731.67      8.98 o 
   3   8   9      407.60      400.27      9.06 o 
   4   8   9      234.20      224.83      8.68 o 
   5   8   9       37.90       47.66      5.46 o 
   6   8   9       23.51       29.70      4.80 o 
   7   8   9       65.66       60.99      4.39 o 
  -7   9   9        8.30        9.62      4.65 o 
  -6   9   9        7.28       14.79      4.38 o 
  -5   9   9       42.10       50.98      9.65 o 
  -4   9   9       45.04       53.56      6.60 o 
  -3   9   9      114.62      106.91      6.42 o 
  -2   9   9        0.09        2.66      4.58 o 
  -1   9   9       27.37       31.10      6.57 o 
   0   9   9       40.60       43.98      5.62 o 
   1   9   9       39.89       44.90      5.28 o 
   2   9   9       11.13        7.93      4.20 o 
   3   9   9       13.38       12.41      4.02 o 
   4   9   9        0.04        0.46      4.42 o 
   5   9   9        0.68       -1.08      3.70 o 
   6   9   9        0.19       -1.70      3.34 o 
  -6  10   9       19.38       29.36      4.67 o 
  -5  10   9       26.35       28.94      4.19 o 
  -4  10   9        9.43       14.17      5.62 o 
  -3  10   9        2.22        0.08      4.94 o 
  -2  10   9       10.07        3.43      5.36 o 
  -1  10   9       81.07       75.68      7.10 o 
   0  10   9       31.69       24.64      4.37 o 
   1  10   9      332.94      298.03      7.33 o 
   2  10   9      278.73      293.98      7.33 o 
   3  10   9        0.58       -1.27      3.43 o 
   4  10   9       47.46       54.67      4.70 o 
   5  10   9        5.31        6.61      3.96 o 
  -6  11   9        0.11        1.89      6.19 o 
  -5  11   9        6.76        3.48      4.51 o 
  -4  11   9        4.90       11.94      5.44 o 
  -3  11   9        7.74        4.40      4.71 o 
  -2  11   9       57.34       48.36      5.63 o 
  -1  11   9       48.14       39.31      5.37 o 
   0  11   9        3.14        5.63      4.33 o 
   1  11   9       29.78       30.11      4.68 o 
   2  11   9        5.62        4.70      4.33 o 
   3  11   9        2.03        4.95      4.57 o 
   4  11   9       22.51       28.90      5.44 o 
   5  11   9        0.14        4.95      5.70 o 
  -5  12   9        0.27        6.55      4.96 o 
  -4  12   9       25.54       20.40      4.01 o 
  -3  12   9        1.93        4.11      3.91 o 
  -2  12   9        6.40        2.73      5.30 o 
  -1  12   9        1.83        4.67      5.55 o 
   0  12   9        9.59        8.74      4.85 o 
   1  12   9       20.13       22.68      3.83 o 
   2  12   9        0.01        3.52      3.91 o 
   3  12   9        1.18        9.33      5.65 o 
   4  12   9        4.83        6.68      6.79 o 
  -4  13   9        5.08       11.59      6.64 o 
  -3  13   9       62.58       58.10      4.81 o 
  -2  13   9       29.80       31.05      4.87 o 
  -1  13   9       56.30       59.31      3.98 o 
   0  13   9       39.06       40.98      4.51 o 
   1  13   9       45.49       41.19      4.97 o 
   2  13   9        2.06        5.64      5.00 o 
   3  13   9       56.05       54.56      7.09 o 
  -2  14   9        8.17       11.23      3.78 o 
  -1  14   9       33.18       39.04      3.99 o 
   0  14   9        1.30        3.68      3.71 o 
   1  14   9       21.32       20.78      4.41 o 
  -9   0  10       10.66        6.23      6.52 o 
  -8   0  10      195.44      204.67     13.27 o 
  -7   0  10        0.79        0.70      5.40 o 
  -6   0  10        6.28        6.14      6.31 o 
  -5   0  10       62.74       61.85      7.44 o 
  -4   0  10      252.35      357.50      9.53 o 
  -3   0  10       56.88       41.69      7.93 o 
  -2   0  10     1441.22     1620.87     20.73 o 
  -1   0  10     8325.45     8773.78    139.53 o 
   0   0  10       10.51       11.37      3.23 o 
   1   0  10        3.13       14.63      3.39 o 
   2   0  10       19.78        4.34      5.43 o 
   3   0  10      796.45      841.85     20.63 o 
   4   0  10     1270.68     1246.91     26.86 o 
   5   0  10     1695.06     1586.47     19.07 o 
   6   0  10      913.98      882.87     18.69 o 
   7   0  10        0.01       -5.47      7.52 o 
   8   0  10       49.07       31.43      8.07 o 
  -9   1  10       47.51       46.56      3.10 o 
  -8   1  10       16.40       19.10      5.38 o 
  -7   1  10       12.19        9.35      4.31 o 
  -6   1  10        7.83        2.79      4.20 o 
  -5   1  10        0.30        1.03      5.02 o 
  -4   1  10      156.24      175.97      5.79 o 
  -3   1  10     1281.44     1309.57     18.33 o 
  -2   1  10     1341.44     1595.77     12.31 o 
  -1   1  10      207.13      232.18      6.14 o 
   0   1  10     1314.16     1316.52      9.85 o 
   1   1  10      163.89      199.83      3.38 o 
   2   1  10      537.07      506.61     11.04 o 
   3   1  10        1.00        7.40      4.54 o 
   4   1  10        8.05       16.08      6.92 o 
   5   1  10      129.34      116.55      4.99 o 
   6   1  10        0.00       -1.27      4.89 o 
   7   1  10        3.93       11.76      6.17 o 
   8   1  10        2.28       -1.22      5.48 o 
  -9   2  10        4.00        3.78      2.46 o 
  -8   2  10        2.13        3.32      4.80 o 
  -7   2  10        0.13        4.37      5.67 o 
  -6   2  10      119.28      121.69      5.61 o 
  -5   2  10       61.81       46.84      4.46 o 
  -4   2  10        4.60        7.09      3.39 o 
  -3   2  10      808.53      944.30     13.94 o 
  -2   2  10      465.41      510.30     16.30 o 
  -1   2  10      298.23      370.96     11.25 o 
   0   2  10      164.88      194.34      3.69 o 
   1   2  10     3155.86     3331.31     65.28 o 
   2   2  10       57.47       46.30      4.34 o 
   3   2  10      152.45      181.11      6.92 o 
   4   2  10      413.67      432.29     11.22 o 
   5   2  10        9.56       14.21      4.13 o 
   6   2  10       46.28       42.95      5.28 o 
   7   2  10      145.75      138.39      7.58 o 
   8   2  10       59.40       63.96      5.72 o 
  -9   3  10        0.08        0.82      3.10 o 
  -8   3  10        0.18        1.69      4.17 o 
  -7   3  10        9.59        7.14      5.39 o 
  -6   3  10       61.02       59.57      8.33 o 
  -5   3  10       20.53       20.88      4.68 o 
  -4   3  10       38.27       31.45      3.78 o 
  -3   3  10      220.80      187.26      5.97 o 
  -2   3  10       14.35       17.47      3.49 o 
  -1   3  10      182.54      181.61      4.23 o 
   0   3  10      255.21      261.22      7.32 o 
   1   3  10     1149.45     1036.17     11.44 o 
   2   3  10      110.79      136.53     24.69 o 
   3   3  10        0.00        0.32      5.07 o 
   4   3  10      161.35      171.03      4.85 o 
   5   3  10      179.29      199.89      7.12 o 
   6   3  10      252.61      235.32      6.94 o 
   7   3  10       57.55       60.82      5.24 o 
   8   3  10        0.12       -1.42      4.23 o 
  -8   4  10        6.57        6.24      3.70 o 
  -7   4  10       32.05       32.76      5.86 o 
  -6   4  10       21.96       17.99      5.61 o 
  -5   4  10       29.61       24.42      4.89 o 
  -4   4  10        4.73        3.77      3.61 o 
  -3   4  10      246.74      238.76      5.44 o 
  -2   4  10       24.56       26.91      3.32 o 
  -1   4  10     1901.18     1903.17     28.12 o 
   0   4  10      427.25      416.56      7.96 o 
   1   4  10        7.27        7.40      4.15 o 
   2   4  10      228.59      201.55      8.45 o 
   3   4  10       38.79       46.86      5.66 o 
   4   4  10      238.49      227.80      7.50 o 
   5   4  10        0.31       -1.74      4.97 o 
   6   4  10       81.02       71.79      6.62 o 
   7   4  10        0.15        4.89      4.52 o 
  -8   5  10        1.36       -2.14      4.44 o 
  -7   5  10        5.10        9.64      3.86 o 
  -6   5  10      179.76      179.07      8.24 o 
  -5   5  10       48.57       53.78      5.42 o 
  -4   5  10       27.07       27.06      4.39 o 
  -3   5  10      587.26      686.33     10.83 o 
  -2   5  10     1043.68      964.72     11.12 o 
  -1   5  10      253.56      261.42      7.17 o 
   0   5  10      139.69      145.47      6.10 o 
   1   5  10      107.77      117.00      7.08 o 
   2   5  10      198.58      217.01      8.96 o 
   3   5  10        2.34        0.55      3.98 o 
   4   5  10      254.23      251.96      9.69 o 
   5   5  10      145.77      133.28      8.41 o 
   6   5  10        0.06        6.81      4.64 o 
   7   5  10       24.47       21.40      3.87 o 
  -8   6  10        6.55        2.61      3.74 o 
  -7   6  10        2.81        3.21      3.99 o 
  -6   6  10       52.07       46.47      5.32 o 
  -5   6  10        1.73        3.31      4.53 o 
  -4   6  10       21.33       32.57      5.22 o 
  -3   6  10       11.18       12.23      4.45 o 
  -2   6  10       94.85       98.33      7.43 o 
  -1   6  10       56.93       66.30      4.42 o 
   0   6  10       93.09       77.90      4.62 o 
   1   6  10      146.03      162.91      7.97 o 
   2   6  10      640.06      627.62     13.83 o 
   3   6  10        1.31       -0.42      4.11 o 
   4   6  10       23.19       24.65      4.84 o 
   5   6  10       37.59       25.25      5.33 o 
   6   6  10       46.75       42.14      6.02 o 
   7   6  10       24.24       20.00      3.64 o 
  -8   7  10        0.49       -5.36      5.41 o 
  -7   7  10       36.71       37.02      3.75 o 
  -6   7  10        0.73        3.15      5.12 o 
  -5   7  10      117.45      121.62      7.39 o 
  -4   7  10       28.20       25.01      5.22 o 
  -3   7  10        1.33        3.74      5.67 o 
  -2   7  10      135.77      131.96      6.06 o 
  -1   7  10        2.66        6.74      4.89 o 
   0   7  10      995.08     1031.29     13.29 o 
   1   7  10       33.87       39.61      5.03 o 
   2   7  10      345.34      325.11      7.15 o 
   3   7  10       26.51       18.33      4.21 o 
   4   7  10       14.72       13.34      4.20 o 
   5   7  10       34.02       37.99      5.15 o 
   6   7  10       31.95       27.03      5.31 o 
   7   7  10      118.78      123.49     10.16 o 
  -7   8  10        9.82        9.96      3.41 o 
  -6   8  10        2.39        4.93      4.04 o 
  -5   8  10      294.46      300.47     12.08 o 
  -4   8  10        0.25        3.61      6.12 o 
  -3   8  10        2.79        0.94      6.23 o 
  -2   8  10      115.22      113.27      7.54 o 
  -1   8  10      128.69      134.49      5.78 o 
   0   8  10      190.66      196.12      7.12 o 
   1   8  10       89.03      100.63      5.21 o 
   2   8  10      472.95      477.92      7.83 o 
   3   8  10        1.16        1.71      4.09 o 
   4   8  10       60.28       52.88      4.58 o 
   5   8  10       42.93       33.73      4.37 o 
   6   8  10        1.12        0.17      5.43 o 
  -7   9  10        0.00       -2.33      4.24 o 
  -6   9  10       42.96       42.43      4.68 o 
  -5   9  10       12.35       10.71      6.33 o 
  -4   9  10       25.24       25.87      7.83 o 
  -3   9  10        3.43        1.31      5.07 o 
  -2   9  10      101.05       95.79      5.57 o 
  -1   9  10        0.86        8.79      5.04 o 
   0   9  10        1.94        4.43      5.14 o 
   1   9  10      527.28      489.92     11.80 o 
   2   9  10      222.40      201.03      5.39 o 
   3   9  10       32.93       26.94      3.89 o 
   4   9  10       17.04       20.43      4.45 o 
   5   9  10       26.41       22.07      4.40 o 
   6   9  10        1.90        2.73      3.68 o 
  -6  10  10        3.56        7.49      3.74 o 
  -5  10  10       37.89       25.15      4.81 o 
  -4  10  10       18.65       15.90      4.97 o 
  -3  10  10        5.87        6.27      4.57 o 
  -2  10  10       60.88       58.98      5.90 o 
  -1  10  10        9.49       10.91      5.90 o 
   0  10  10       42.77       42.98      5.04 o 
   1  10  10       64.42       71.35      5.39 o 
   2  10  10       34.01       34.77      4.63 o 
   3  10  10       16.01       13.22      3.59 o 
   4  10  10       79.28       72.30      5.00 o 
   5  10  10       63.35       83.33      4.46 o 
  -6  11  10        4.35        6.03      5.57 o 
  -5  11  10        0.04       -3.41      4.29 o 
  -4  11  10        2.53        1.25      5.31 o 
  -3  11  10        7.78        5.10      4.61 o 
  -2  11  10      154.17      162.90      6.69 o 
  -1  11  10        9.00        8.41      5.02 o 
   0  11  10       17.44       21.25      4.74 o 
   1  11  10       62.44       72.08      5.18 o 
   2  11  10      159.29      169.07      5.89 o 
   3  11  10       46.84       53.64      6.16 o 
   4  11  10       12.77       15.12      4.13 o 
  -5  12  10        0.48        0.69      4.07 o 
  -4  12  10        2.11        3.32      4.30 o 
  -3  12  10       22.84       25.91      4.52 o 
  -2  12  10        2.43        0.45      5.15 o 
  -1  12  10       31.35       28.61      5.82 o 
   0  12  10        0.97       -0.16      5.48 o 
   1  12  10       18.83       20.06      3.77 o 
   2  12  10        2.93        2.93      4.13 o 
   3  12  10        0.38        2.75      5.49 o 
   4  12  10       20.39       21.74      6.12 o 
  -4  13  10        3.74        5.96      5.76 o 
  -3  13  10       94.13       82.30      5.89 o 
  -2  13  10        1.25       -0.71      4.35 o 
  -1  13  10       25.49       28.52      3.59 o 
   0  13  10       24.67       26.28      4.22 o 
   1  13  10        6.34        4.79      5.42 o 
   2  13  10       22.18       25.81      4.99 o 
   3  13  10        0.64       -0.25      6.08 o 
  -1  14  10        2.40        0.20      3.71 o 
   0  14  10       25.80       25.78      4.46 o 
   1  14  10       27.28       22.00      6.07 o 
  -9   1  11        2.29        0.18      2.21 o 
  -8   1  11        1.59        0.16      6.32 o 
  -7   1  11        4.90        8.92      4.83 o 
  -6   1  11        7.28        8.45      4.40 o 
  -5   1  11       18.45       11.24      5.57 o 
  -4   1  11       43.70       42.15      4.49 o 
  -3   1  11     4042.53     4090.80     51.86 o 
  -2   1  11      134.33      148.45      5.51 o 
  -1   1  11      887.03      815.21     20.06 o 
   0   1  11      186.70      225.60      3.54 o 
   1   1  11      298.53      309.23      4.47 o 
   2   1  11      315.72      282.36      8.92 o 
   3   1  11      122.58      119.66      6.61 o 
   4   1  11      567.10      583.19      9.06 o 
   5   1  11      298.56      276.13      6.31 o 
   6   1  11       52.79       44.55      6.20 o 
   7   1  11        3.31        5.60      5.89 o 
   8   1  11       12.13       14.01      5.04 o 
  -9   2  11        0.05       -0.56      2.64 o 
  -8   2  11       11.48       10.27      4.31 o 
  -7   2  11       17.50       19.84      5.82 o 
  -6   2  11       24.89       24.97      5.07 o 
  -5   2  11       81.85       81.92      4.83 o 
  -4   2  11       40.75       37.02      3.91 o 
  -3   2  11      380.17      371.32      7.61 o 
  -2   2  11      658.37      651.21      9.35 o 
  -1   2  11     3016.83     2880.15     29.60 o 
   0   2  11        0.37       10.84      2.18 o 
   1   2  11      370.92      347.33      6.87 o 
   2   2  11      151.82      146.59      6.70 o 
   3   2  11        0.01        2.27      4.98 o 
   4   2  11      112.56      118.19      5.02 o 
   5   2  11      367.07      374.58      7.40 o 
   6   2  11        0.64       -0.71      4.83 o 
   7   2  11       30.28       33.49      6.36 o 
   8   2  11        3.83        3.77      4.30 o 
  -9   3  11        0.09        3.68      4.54 o 
  -8   3  11        8.93       10.36      3.35 o 
  -7   3  11       14.98       15.20      5.70 o 
  -6   3  11        5.09        5.65      5.36 o 
  -5   3  11        9.65       11.17      4.46 o 
  -4   3  11      110.27      120.19      7.13 o 
  -3   3  11      391.76      417.56     11.27 o 
  -2   3  11      479.55      476.19     12.46 o 
  -1   3  11      299.54      347.10      7.92 o 
   0   3  11      260.84      248.57      5.03 o 
   1   3  11      850.77      763.74     17.22 o 
   2   3  11      542.97      568.14      9.75 o 
   3   3  11      145.50      166.58      7.31 o 
   4   3  11       90.52      106.30      4.58 o 
   5   3  11       80.41       72.69      4.79 o 
   6   3  11        7.38        6.71      5.28 o 
   7   3  11        0.28        0.06      4.23 o 
   8   3  11       17.87        8.98      5.44 o 
  -8   4  11        8.06        3.39      3.19 o 
  -7   4  11       14.73       12.27      4.91 o 
  -6   4  11      115.17      122.64      7.95 o 
  -5   4  11      111.50      104.50      7.11 o 
  -4   4  11       46.61       37.64      4.48 o 
  -3   4  11       13.25       13.13      4.05 o 
  -2   4  11      278.94      271.54      7.31 o 
  -1   4  11      491.45      509.02      7.76 o 
   0   4  11      308.40      279.68      9.86 o 
   1   4  11      977.62      961.01     14.95 o 
   2   4  11      130.68      138.23     10.56 o 
   3   4  11       96.98       85.69      5.50 o 
   4   4  11       45.45       51.09      4.03 o 
   5   4  11        2.13       -1.56      5.20 o 
   6   4  11       62.17       61.81      5.54 o 
   7   4  11       44.76       50.90      4.58 o 
  -8   5  11       11.52        4.82      4.20 o 
  -7   5  11        3.58        6.17      3.71 o 
  -6   5  11       93.45      100.88      6.19 o 
  -5   5  11      137.13      147.17      6.12 o 
  -4   5  11        1.21        1.15      4.10 o 
  -3   5  11       77.00       76.08      4.75 o 
  -2   5  11        1.46        6.93      3.82 o 
  -1   5  11        0.01        3.53      3.53 o 
   0   5  11        0.45        1.77      3.35 o 
   1   5  11       79.32       93.74      6.20 o 
   2   5  11      803.05      787.46     33.41 o 
   3   5  11        2.37        3.97      4.14 o 
   4   5  11        3.82        8.10      3.87 o 
   5   5  11      120.57      100.65      6.15 o 
   6   5  11      111.55      105.22      6.72 o 
   7   5  11       12.44       10.21      4.65 o 
  -8   6  11        4.78        2.92      3.41 o 
  -7   6  11        3.18       -1.81      3.75 o 
  -6   6  11        0.12        0.32      4.38 o 
  -5   6  11       32.21       29.24      4.74 o 
  -4   6  11       34.38       26.63      4.61 o 
  -3   6  11       47.87       52.77      6.74 o 
  -2   6  11     1136.95     1242.17     17.38 o 
  -1   6  11       37.24       28.85      4.18 o 
   0   6  11       74.79       87.67      4.88 o 
   1   6  11      156.39      145.21      7.86 o 
   2   6  11     1595.64     1556.01     14.78 o 
   3   6  11        0.05        1.04      4.50 o 
   4   6  11        5.55        8.53      4.46 o 
   5   6  11      227.00      216.16      7.78 o 
   6   6  11        3.16        3.38      5.25 o 
   7   6  11        0.14        0.98      3.45 o 
  -8   7  11       31.65       27.12      5.21 o 
  -7   7  11      141.07      142.37      5.13 o 
  -6   7  11       56.30       52.52      6.26 o 
  -5   7  11       96.72      114.14      9.64 o 
  -4   7  11       30.94       30.97      6.39 o 
  -3   7  11       50.59       47.52      6.25 o 
  -2   7  11       88.59       93.89      5.91 o 
  -1   7  11      536.66      549.72     10.80 o 
   0   7  11      480.08      549.02     11.01 o 
   1   7  11        3.82        2.15      3.45 o 
   2   7  11      512.99      534.70      8.71 o 
   3   7  11      141.94      135.34      6.13 o 
   4   7  11        3.33        3.74      4.07 o 
   5   7  11        2.19        1.15      4.75 o 
   6   7  11      160.42      160.29      6.58 o 
   7   7  11       11.49       10.15      5.45 o 
  -7   8  11        5.59        6.76      3.95 o 
  -6   8  11       85.06       88.54      6.33 o 
  -5   8  11       46.79       55.78      6.64 o 
  -4   8  11        0.96        2.56      6.41 o 
  -3   8  11       69.63       65.88      6.87 o 
  -2   8  11       68.39       63.60      5.18 o 
  -1   8  11      252.34      263.86      8.46 o 
   0   8  11      454.52      440.74      8.77 o 
   1   8  11      138.46      123.08      5.31 o 
   2   8  11       46.93       39.02      4.47 o 
   3   8  11       49.62       48.08      4.57 o 
   4   8  11       48.65       49.43      4.47 o 
   5   8  11        1.36        3.63      4.01 o 
   6   8  11       39.98       44.57      4.87 o 
  -7   9  11        8.91        3.53      6.71 o 
  -6   9  11        0.01       -2.16      4.04 o 
  -5   9  11        1.21        2.16      5.43 o 
  -4   9  11       79.35       70.81      6.93 o 
  -3   9  11       66.86       63.61      4.88 o 
  -2   9  11       44.15       39.51      5.13 o 
  -1   9  11      118.87      125.35      5.32 o 
   0   9  11      119.52      122.18      6.82 o 
   1   9  11      567.31      531.59      8.00 o 
   2   9  11       76.76       67.87      4.32 o 
   3   9  11        3.26        4.67      3.68 o 
   4   9  11       18.36       19.24      4.21 o 
   5   9  11       66.84       62.95      4.55 o 
   6   9  11       50.76       61.13      6.52 o 
  -6  10  11        0.00       -2.69      3.42 o 
  -5  10  11       11.51       10.51      5.03 o 
  -4  10  11       58.63       57.92      5.44 o 
  -3  10  11      157.68      159.19      8.20 o 
  -2  10  11       21.46       25.27      5.38 o 
  -1  10  11      140.43      130.99     15.01 o 
   0  10  11      308.85      287.37     14.12 o 
   1  10  11      425.55      400.83      9.02 o 
   2  10  11        0.93        1.29      3.78 o 
   3  10  11      166.41      172.36      6.43 o 
   4  10  11        1.61        1.07      4.54 o 
   5  10  11        0.45        4.68      3.65 o 
  -5  11  11        0.97        0.98      4.16 o 
  -4  11  11       15.34       11.23      5.14 o 
  -3  11  11       38.27       39.08      5.00 o 
  -2  11  11      125.60      116.92      7.73 o 
  -1  11  11        0.04        2.69      5.78 o 
   0  11  11      149.13      142.82      5.81 o 
   1  11  11      195.53      205.51      6.24 o 
   2  11  11       47.62       57.41      5.42 o 
   3  11  11       12.98       17.35      6.14 o 
   4  11  11       75.08       75.06      4.39 o 
  -4  12  11        1.90        3.12      4.17 o 
  -3  12  11       49.54       49.64      3.88 o 
  -2  12  11       70.60       74.02      5.97 o 
  -1  12  11       12.01       14.79      5.42 o 
   0  12  11      326.21      333.73      8.83 o 
   1  12  11        9.76       10.96      3.80 o 
   2  12  11       29.48       37.66      4.25 o 
   3  12  11       11.23       18.52      5.35 o 
  -3  13  11       14.78       21.00      4.47 o 
  -2  13  11       23.89       29.48      5.65 o 
  -1  13  11       11.47       14.59      3.27 o 
   0  13  11       39.36       50.00      4.24 o 
   1  13  11        4.28        5.81      4.78 o 
   2  13  11       21.05       34.16      9.29 o 
  -1  14  11       23.16       27.18      5.00 o 
   0  14  11        0.68        3.93      5.44 o 
  -9   0  12        1.17        3.12      3.76 o 
  -8   0  12       49.61       58.68      9.66 o 
  -7   0  12       36.26       29.20      6.09 o 
  -6   0  12       29.09       19.66      6.05 o 
  -5   0  12       12.05       11.58      8.40 o 
  -4   0  12        0.55       -2.97      5.61 o 
  -3   0  12      116.50      147.57      9.90 o 
  -2   0  12      540.19      570.17     13.89 o 
  -1   0  12     4837.00     4940.10     37.16 o 
   0   0  12      901.32      899.54     11.68 o 
   1   0  12      506.61      419.54     19.71 o 
   2   0  12       42.78       39.90      4.36 o 
   3   0  12        2.05        2.29      6.06 o 
   4   0  12        0.01       -0.73      5.53 o 
   5   0  12        0.46        1.51      5.93 o 
   6   0  12      707.31      709.05     23.90 o 
   7   0  12       28.21       39.31      7.70 o 
   8   0  12       24.28       25.37      6.24 o 
  -9   1  12       40.28       32.79      2.86 o 
  -8   1  12       14.29       11.93      6.28 o 
  -7   1  12       15.02       15.59      4.33 o 
  -6   1  12        0.27       -0.16      4.25 o 
  -5   1  12        3.89        7.17      4.21 o 
  -4   1  12      313.82      329.56     12.71 o 
  -3   1  12      207.24      220.19      9.32 o 
  -2   1  12     1195.76     1198.83     46.26 o 
  -1   1  12       25.18       17.23      2.82 o 
   0   1  12     3726.05     3789.25     44.19 o 
   1   1  12       24.03       32.34      2.80 o 
   2   1  12      357.89      343.83     10.76 o 
   3   1  12       14.91       13.16      5.38 o 
   4   1  12      108.09       93.77      4.86 o 
   5   1  12      102.24       96.83      4.78 o 
   6   1  12        0.44        0.94      5.56 o 
   7   1  12       34.12       34.12      6.11 o 
   8   1  12       12.66        9.42      3.98 o 
  -9   2  12        1.91        3.78      4.45 o 
  -8   2  12        2.27        0.93      4.12 o 
  -7   2  12        6.26        7.92      5.51 o 
  -6   2  12       96.88       94.64      6.08 o 
  -5   2  12       27.31       20.10      4.72 o 
  -4   2  12      154.47      151.44      8.40 o 
  -3   2  12       18.13       16.12      4.48 o 
  -2   2  12        0.37        1.54      4.13 o 
  -1   2  12       25.45       19.58      3.65 o 
   0   2  12        3.73        7.67      2.99 o 
   1   2  12     1764.67     1896.98     30.26 o 
   2   2  12      646.74      600.98      9.74 o 
   3   2  12      315.10      312.80     10.97 o 
   4   2  12        4.35        4.48      4.07 o 
   5   2  12       77.91       72.65      4.86 o 
   6   2  12        0.12        0.53      4.78 o 
   7   2  12        0.69       -0.80      6.98 o 
   8   2  12       56.13       53.07      6.23 o 
  -8   3  12        1.82        6.04      3.60 o 
  -7   3  12       26.69       17.42      5.60 o 
  -6   3  12        1.10        6.96      5.62 o 
  -5   3  12       38.71       40.95      4.72 o 
  -4   3  12       89.00       90.86      4.42 o 
  -3   3  12       83.57       93.21      4.98 o 
  -2   3  12       12.11        5.25      4.47 o 
  -1   3  12      177.24      203.96      5.56 o 
   0   3  12        0.17        4.71      3.09 o 
   1   3  12       63.00       55.79      5.83 o 
   2   3  12       97.22       78.43      5.60 o 
   3   3  12      704.06      683.86     10.38 o 
   4   3  12        3.13        8.11      4.10 o 
   5   3  12       18.48       20.75      4.74 o 
   6   3  12       32.24       24.65      5.47 o 
   7   3  12        4.11        6.49      4.04 o 
  -8   4  12        1.28        2.51      3.32 o 
  -7   4  12       44.40       45.24      5.19 o 
  -6   4  12        0.01       -0.48      4.96 o 
  -5   4  12       84.65       82.81      6.19 o 
  -4   4  12       32.74       32.24      4.46 o 
  -3   4  12      351.68      335.21     11.67 o 
  -2   4  12        9.08        5.09      3.86 o 
  -1   4  12      434.06      430.73      7.48 o 
   0   4  12       41.85       69.42      7.54 o 
   1   4  12      204.95      226.04      6.90 o 
   2   4  12     1148.32     1084.93     16.70 o 
   3   4  12        4.11        6.70      3.79 o 
   4   4  12      158.50      143.99      4.95 o 
   5   4  12      231.76      221.88      8.01 o 
   6   4  12       31.26       32.05      5.14 o 
   7   4  12        0.06        3.53      3.67 o 
  -8   5  12        0.01        2.68      3.71 o 
  -7   5  12        6.39        7.64      3.72 o 
  -6   5  12        1.04        2.34      4.48 o 
  -5   5  12       45.13       44.70      5.13 o 
  -4   5  12        0.84       -0.69      5.09 o 
  -3   5  12      206.15      204.20      5.96 o 
  -2   5  12      956.18     1049.10     16.38 o 
  -1   5  12       84.44       69.32      5.72 o 
   0   5  12       41.60       35.58      4.76 o 
   1   5  12       95.17       85.84      9.44 o 
   2   5  12       12.97       16.30      5.71 o 
   3   5  12       94.42      113.16      5.23 o 
   4   5  12       16.10       17.66      4.18 o 
   5   5  12      266.49      225.07      8.70 o 
   6   5  12       11.75        4.48      4.74 o 
   7   5  12       27.25       26.96      4.30 o 
  -8   6  12       10.15        7.18      4.19 o 
  -7   6  12        1.45        4.72      3.59 o 
  -6   6  12       16.38       18.01      4.28 o 
  -5   6  12       13.02        9.74      4.83 o 
  -4   6  12      235.45      237.83      7.66 o 
  -3   6  12       70.58       73.05      6.14 o 
  -2   6  12       63.38       74.58      5.63 o 
  -1   6  12       77.33       68.02      5.94 o 
   0   6  12      591.16      604.71     12.75 o 
   1   6  12      338.38      341.88      8.95 o 
   2   6  12      640.56      604.86     10.28 o 
   3   6  12       45.02       51.99      5.05 o 
   4   6  12       22.31       20.91      4.79 o 
   5   6  12      101.23       73.53      5.70 o 
   6   6  12       16.43       16.85      4.47 o 
   7   6  12        4.51        7.92      5.47 o 
  -7   7  12       98.36      109.84      5.50 o 
  -6   7  12       48.29       49.10      5.96 o 
  -5   7  12        7.45       11.30      6.33 o 
  -4   7  12        0.64        2.31      5.42 o 
  -3   7  12       81.19       71.44      5.96 o 
  -2   7  12       16.39       13.73      5.23 o 
  -1   7  12       94.89       80.55      4.31 o 
   0   7  12      337.33      330.51      8.58 o 
   1   7  12       26.28       22.77      3.76 o 
   2   7  12       27.10       28.34      4.64 o 
   3   7  12      262.71      219.02      6.77 o 
   4   7  12        0.05        3.92      4.97 o 
   5   7  12        3.32        6.48      4.62 o 
   6   7  12       67.42       74.80      4.62 o 
  -7   8  12        0.13        2.42      3.67 o 
  -6   8  12        6.46        9.67      5.16 o 
  -5   8  12        8.42        7.13      7.23 o 
  -4   8  12        9.16        9.64      5.64 o 
  -3   8  12        2.62       -0.12      5.44 o 
  -2   8  12      131.31      125.30      6.02 o 
  -1   8  12      101.47      112.50      5.54 o 
   0   8  12       56.47       58.80      5.20 o 
   1   8  12      635.99      609.19     16.16 o 
   2   8  12       85.73       73.33      4.72 o 
   3   8  12      187.57      178.55      7.06 o 
   4   8  12       74.08       75.91      4.65 o 
   5   8  12       92.37       82.62      5.05 o 
   6   8  12        0.16        6.69      7.30 o 
  -6   9  12      106.89      110.50      5.49 o 
  -5   9  12      317.99      328.46     11.60 o 
  -4   9  12        5.29        5.94      4.98 o 
  -3   9  12       28.14       28.32      4.51 o 
  -2   9  12       84.31       83.54      6.31 o 
  -1   9  12      126.23      117.90      6.88 o 
   0   9  12       19.77        9.62      6.03 o 
   1   9  12       22.41       19.85      4.30 o 
   2   9  12      518.11      519.89      7.90 o 
   3   9  12        5.17        7.50      4.56 o 
   4   9  12       48.37       43.24      4.31 o 
   5   9  12       36.09       38.70      5.72 o 
   6   9  12       11.65        9.92      4.59 o 
  -6  10  12        0.54        2.09      4.08 o 
  -5  10  12       16.85       16.78      4.87 o 
  -4  10  12        6.43        5.85      4.84 o 
  -3  10  12       64.44       62.09      5.82 o 
  -2  10  12       15.01        8.27      5.26 o 
  -1  10  12        0.70        0.11      6.09 o 
   0  10  12      631.44      642.83     14.84 o 
   1  10  12       29.96       24.65      4.70 o 
   2  10  12       61.08       76.33      4.48 o 
   3  10  12       28.02       33.78      5.40 o 
   4  10  12        2.60        6.80      4.27 o 
   5  10  12        0.19       -4.52      5.24 o 
  -5  11  12       12.93       10.68      3.85 o 
  -4  11  12        6.74        6.53      5.97 o 
  -3  11  12        2.87        7.46      4.52 o 
  -2  11  12       19.97       18.36      4.89 o 
  -1  11  12       46.06       36.81      6.07 o 
   0  11  12      440.94      454.23     10.44 o 
   1  11  12        0.24        0.10      4.60 o 
   2  11  12       55.23       60.86      4.95 o 
   3  11  12       14.36       12.66      4.20 o 
   4  11  12        0.11        1.89      2.82 o 
  -4  12  12        2.60       -0.33      3.76 o 
  -3  12  12        1.94        2.22      3.35 o 
  -2  12  12        6.18        5.42      4.84 o 
  -1  12  12        0.14        0.56      5.17 o 
   0  12  12      151.38      151.61      6.73 o 
   1  12  12       52.32       52.99      4.53 o 
   2  12  12        7.66       11.87      4.34 o 
   3  12  12        0.65        4.10      5.15 o 
  -3  13  12        0.14        0.51      3.62 o 
  -2  13  12        2.85        5.09      4.42 o 
  -1  13  12       13.07       10.60      3.78 o 
   0  13  12        3.34        5.07      3.92 o 
   1  13  12       89.09      107.39      5.87 o 
   2  13  12        5.14        3.10      5.40 o 
  -8   1  13       34.43       32.29      6.21 o 
  -7   1  13       49.23       43.76      5.06 o 
  -6   1  13        7.94        8.32      4.96 o 
  -5   1  13       41.33       51.98      5.45 o 
  -4   1  13      253.72      261.22      9.97 o 
  -3   1  13     1520.00     1556.29     21.38 o 
  -2   1  13      484.24      481.33     21.51 o 
  -1   1  13      688.33      651.14     15.05 o 
   0   1  13      165.89      145.34      4.23 o 
   1   1  13       45.99       56.09      4.61 o 
   2   1  13        4.22        5.85      3.82 o 
   3   1  13        5.93        7.96      4.94 o 
   4   1  13     1227.33     1277.58     14.44 o 
   5   1  13      325.90      316.75      7.35 o 
   6   1  13       14.31       16.51      5.83 o 
   7   1  13       54.75       44.70      5.80 o 
  -8   2  13        0.92        4.90      3.93 o 
  -7   2  13        8.85        7.13      4.59 o 
  -6   2  13        0.35       -1.12      4.74 o 
  -5   2  13      207.13      191.75      7.02 o 
  -4   2  13       73.86       69.15      4.70 o 
  -3   2  13        2.04        5.72      4.33 o 
  -2   2  13       62.57       53.77      4.86 o 
  -1   2  13       36.30       37.92      3.92 o 
   0   2  13       39.77       57.59      3.66 o 
   1   2  13      276.74      293.31      7.55 o 
   2   2  13      283.29      288.00      7.62 o 
   3   2  13      331.42      323.63      6.45 o 
   4   2  13      150.51      131.27      5.53 o 
   5   2  13      166.41      155.08      5.34 o 
   6   2  13       52.86       52.16      5.12 o 
   7   2  13       28.89       25.85      5.39 o 
  -8   3  13        4.77        5.73      3.45 o 
  -7   3  13       49.98       49.93      5.17 o 
  -6   3  13        0.30       -0.26      5.45 o 
  -5   3  13      148.53      139.26      5.92 o 
  -4   3  13       23.30       19.07      4.85 o 
  -3   3  13       71.06       65.53      7.15 o 
  -2   3  13     1162.56     1135.40     13.14 o 
  -1   3  13      177.54      181.79      5.55 o 
   0   3  13      295.52      273.41      6.15 o 
   1   3  13      174.52      160.49      7.40 o 
   2   3  13       21.85       18.74      4.84 o 
   3   3  13        0.07       -3.90      3.90 o 
   4   3  13      123.13      124.84      5.98 o 
   5   3  13      202.03      192.55      6.56 o 
   6   3  13        2.58        3.08      4.75 o 
   7   3  13        1.68        1.56      4.65 o 
  -8   4  13        1.61        0.44      3.13 o 
  -7   4  13       24.60       24.92      4.70 o 
  -6   4  13       25.74       28.11      4.70 o 
  -5   4  13       62.63       64.17      5.46 o 
  -4   4  13        8.82       10.82      4.43 o 
  -3   4  13      130.56      126.40      7.77 o 
  -2   4  13      135.58      122.27      5.35 o 
  -1   4  13      301.42      295.73      6.52 o 
   0   4  13       37.09       60.17      5.04 o 
   1   4  13       20.00       15.30      4.58 o 
   2   4  13      372.44      376.59     19.64 o 
   3   4  13      588.30      625.07      8.98 o 
   4   4  13       63.11       65.81      4.35 o 
   5   4  13        1.11        3.08      5.18 o 
   6   4  13       56.26       61.38      5.26 o 
   7   4  13        4.19        4.32      4.03 o 
  -8   5  13        1.36        1.83      3.29 o 
  -7   5  13        0.92        3.72      3.49 o 
  -6   5  13       20.21       14.64      4.08 o 
  -5   5  13       59.38       53.63      5.27 o 
  -4   5  13       32.30       31.26      4.92 o 
  -3   5  13       93.75       96.32      4.89 o 
  -2   5  13      155.27      165.01      6.98 o 
  -1   5  13      115.46      126.47      6.59 o 
   0   5  13        0.08       -1.45      4.77 o 
   1   5  13      162.23      178.21      8.79 o 
   2   5  13       43.49       40.38      4.83 o 
   3   5  13        4.04        3.87      4.03 o 
   4   5  13       18.70       25.03      4.23 o 
   5   5  13       98.44       86.40      6.71 o 
   6   5  13       15.36       12.63      4.51 o 
   7   5  13       10.25       11.40      3.55 o 
  -8   6  13       10.87        6.50      5.55 o 
  -7   6  13       13.08        9.81      4.81 o 
  -6   6  13        7.56        7.08      5.00 o 
  -5   6  13        0.01        2.61      4.51 o 
  -4   6  13       15.65       20.99      5.51 o 
  -3   6  13        1.02        0.02      4.69 o 
  -2   6  13      126.26      124.06      5.21 o 
  -1   6  13       20.27       25.99      4.15 o 
   0   6  13       63.59       60.46      4.59 o 
   1   6  13      320.29      301.73      6.49 o 
   2   6  13      132.12      108.17      6.93 o 
   3   6  13      295.92      247.90      7.68 o 
   4   6  13        6.19        8.27      4.99 o 
   5   6  13      211.99      207.88      6.85 o 
   6   6  13       12.58       10.56      4.13 o 
  -7   7  13       34.49       31.47      4.59 o 
  -6   7  13        2.24        1.58      7.35 o 
  -5   7  13       98.70      107.91      9.63 o 
  -4   7  13       14.71       13.82      5.72 o 
  -3   7  13      119.35      109.92      6.74 o 
  -2   7  13        1.71       -0.57      4.16 o 
  -1   7  13      187.08      189.70      5.60 o 
   0   7  13      168.33      186.00     11.02 o 
   1   7  13      303.63      304.24      7.27 o 
   2   7  13       72.46       68.18      6.14 o 
   3   7  13       81.00       73.51      5.38 o 
   4   7  13       13.56       15.82      5.02 o 
   5   7  13        0.37        0.97      4.39 o 
   6   7  13       21.63       26.90      4.51 o 
  -7   8  13        0.11        3.25      3.43 o 
  -6   8  13        3.05        0.93      4.96 o 
  -5   8  13       15.51       13.91      7.34 o 
  -4   8  13       15.91       19.36      5.60 o 
  -3   8  13       24.11       22.57      5.62 o 
  -2   8  13        7.15        4.16      4.95 o 
  -1   8  13      112.96      113.71      5.09 o 
   0   8  13        0.17        1.23      4.82 o 
   1   8  13       18.50       20.99      4.61 o 
   2   8  13      134.87      120.19      5.69 o 
   3   8  13       32.73       35.67      5.39 o 
   4   8  13       72.52       64.54      4.71 o 
   5   8  13        2.69        7.83      4.05 o 
   6   8  13       43.80       42.84      5.26 o 
  -6   9  13        4.98        7.32      3.13 o 
  -5   9  13       52.26       47.91      6.10 o 
  -4   9  13        9.41        7.85      5.62 o 
  -3   9  13       35.31       35.19      4.98 o 
  -2   9  13        3.71        2.17      5.39 o 
  -1   9  13       88.28       91.05      5.64 o 
   0   9  13      136.21      134.05      5.44 o 
   1   9  13      317.00      313.45      7.32 o 
   2   9  13       66.29       62.82      4.62 o 
   3   9  13       66.49       54.27      6.09 o 
   4   9  13       16.56       14.90      4.25 o 
   5   9  13        6.90        5.71      4.78 o 
  -6  10  13        5.52        4.52      6.40 o 
  -5  10  13        0.43        0.57      5.62 o 
  -4  10  13      114.64      121.66      8.36 o 
  -3  10  13       33.75       34.66      5.17 o 
  -2  10  13       83.35       81.97      5.89 o 
  -1  10  13       17.41       22.99      5.26 o 
   0  10  13        2.79        5.09      4.86 o 
   1  10  13        0.01        0.18      3.96 o 
   2  10  13        0.78       -0.47      3.85 o 
   3  10  13        0.33       -1.07      4.12 o 
   4  10  13       11.19       17.92      3.48 o 
   5  10  13       11.92       20.72      4.71 o 
  -5  11  13        8.91        8.02      3.53 o 
  -4  11  13       60.72       49.54      6.39 o 
  -3  11  13        7.01        5.65      4.36 o 
  -2  11  13       16.24       15.32      4.70 o 
  -1  11  13       10.29        8.60      5.47 o 
   0  11  13      445.42      458.90     10.19 o 
   1  11  13        1.37        4.58      4.08 o 
   2  11  13       29.86       35.09      4.30 o 
   3  11  13      102.22      107.09      5.03 o 
   4  11  13        3.74        7.70      6.44 o 
  -4  12  13        1.46       -1.31      3.98 o 
  -3  12  13        1.14        2.61      3.87 o 
  -2  12  13        5.69        2.75      4.79 o 
  -1  12  13       40.11       42.11      5.35 o 
   0  12  13       24.07       18.27      5.66 o 
   1  12  13        2.24        1.21      3.70 o 
   2  12  13       44.17       49.38      4.44 o 
   3  12  13        6.77        8.43      5.35 o 
  -3  13  13        7.64        6.85      4.06 o 
  -2  13  13        3.38       -0.42      5.82 o 
  -1  13  13       27.18       22.99      3.56 o 
   0  13  13        0.22       -1.85      3.52 o 
   1  13  13       12.99        9.29      5.76 o 
   2  13  13        7.96        4.83      4.42 o 
  -8   0  14        0.99        5.52      5.20 o 
  -7   0  14       10.34       10.30      6.66 o 
  -6   0  14      149.74      179.09      9.84 o 
  -5   0  14       90.68       92.93     12.54 o 
  -4   0  14       20.64       39.70      9.66 o 
  -3   0  14      428.53      553.60     15.79 o 
  -2   0  14      469.67      484.06     41.95 o 
  -1   0  14       21.72       34.14      4.92 o 
   0   0  14      622.67      664.13     22.23 o 
   1   0  14     1188.69     1257.92     12.16 o 
   2   0  14       46.58       37.58      8.55 o 
   3   0  14        2.25        3.00      6.51 o 
   4   0  14       50.03       55.63      7.04 o 
   5   0  14       13.00       12.26      6.14 o 
   6   0  14       26.36       27.23      8.08 o 
   7   0  14        2.48        4.90      8.50 o 
  -8   1  14        2.35        0.93      3.59 o 
  -7   1  14        9.67       13.16      4.57 o 
  -6   1  14       32.08       34.72      4.63 o 
  -5   1  14       24.38       23.90      5.07 o 
  -4   1  14      120.99      127.80      9.45 o 
  -3   1  14      175.12      187.52      6.63 o 
  -2   1  14     1066.38     1087.79     15.89 o 
  -1   1  14       46.83       56.02      3.60 o 
   0   1  14       54.65       58.89      3.54 o 
   1   1  14      103.66      104.85      4.53 o 
   2   1  14      146.23      153.38      6.50 o 
   3   1  14       87.00       99.87      6.39 o 
   4   1  14     1592.47     1556.42     16.38 o 
   5   1  14      157.20      146.04      5.91 o 
   6   1  14       10.07       12.40      5.49 o 
   7   1  14       35.64       33.27      5.34 o 
  -8   2  14        0.18       -0.70      4.31 o 
  -7   2  14        5.93        0.87      4.45 o 
  -6   2  14        4.27        6.33      4.72 o 
  -5   2  14        4.83        7.53      4.50 o 
  -4   2  14       18.03       16.84      4.95 o 
  -3   2  14       91.90      100.72      5.93 o 
  -2   2  14      283.35      316.87      7.88 o 
  -1   2  14        7.09        5.98      3.27 o 
   0   2  14      209.09      226.45      5.06 o 
   1   2  14      248.89      230.04      7.09 o 
   2   2  14       89.92       83.99      7.20 o 
   3   2  14     1006.45     1012.84     11.48 o 
   4   2  14       22.36       19.31      4.36 o 
   5   2  14      274.73      252.07      6.44 o 
   6   2  14        4.00        3.83      4.26 o 
   7   2  14       42.57       51.46      5.01 o 
  -8   3  14        3.08       -1.61      3.14 o 
  -7   3  14        0.38        0.00      4.55 o 
  -6   3  14        2.64        3.52      4.84 o 
  -5   3  14      118.35      145.02      5.32 o 
  -4   3  14       69.06       73.06      5.30 o 
  -3   3  14      713.47      813.13     15.16 o 
  -2   3  14        2.00        2.25      4.35 o 
  -1   3  14      149.74      161.52      5.95 o 
   0   3  14      102.07      108.65      4.28 o 
   1   3  14      303.75      307.57      7.92 o 
   2   3  14      193.33      172.52      7.09 o 
   3   3  14      291.38      274.45      6.25 o 
   4   3  14      165.67      157.90      6.32 o 
   5   3  14      202.76      197.19      6.55 o 
   6   3  14       20.56       17.00      4.85 o 
   7   3  14        2.93        3.91      4.00 o 
  -8   4  14        0.58        3.60      3.19 o 
  -7   4  14       55.10       57.48      4.36 o 
  -6   4  14       46.88       43.46      4.90 o 
  -5   4  14       31.02       37.58      5.33 o 
  -4   4  14      116.27      125.02      5.92 o 
  -3   4  14      397.68      430.25      9.95 o 
  -2   4  14      542.22      584.73     11.20 o 
  -1   4  14        0.46        3.69      4.12 o 
   0   4  14     1397.90     1365.44     17.84 o 
   1   4  14      223.75      227.26      7.52 o 
   2   4  14       15.51       21.51      4.38 o 
   3   4  14      136.54      122.06      4.80 o 
   4   4  14       62.15       54.45      4.22 o 
   5   4  14      221.46      202.84      8.71 o 
   6   4  14       22.99       23.19      5.46 o 
   7   4  14       13.82       15.42      4.88 o 
  -8   5  14        2.55        5.48      3.98 o 
  -7   5  14       17.89       13.75      3.70 o 
  -6   5  14       23.86       20.52      4.57 o 
  -5   5  14       98.05       99.84      5.79 o 
  -4   5  14      165.58      143.10      6.10 o 
  -3   5  14      149.80      145.68      5.91 o 
  -2   5  14       69.44       69.60      5.11 o 
  -1   5  14       52.30       46.41      5.01 o 
   0   5  14       10.78       12.03      3.61 o 
   1   5  14       33.89       26.04      6.97 o 
   2   5  14      303.42      287.75      9.08 o 
   3   5  14      112.96      122.09      5.29 o 
   4   5  14      316.79      329.81     11.46 o 
   5   5  14       15.01       21.54      5.52 o 
   6   5  14       20.83       23.99      5.28 o 
  -7   6  14        0.69       -1.51      3.76 o 
  -6   6  14        3.92        6.26      7.13 o 
  -5   6  14        4.87        6.09      4.71 o 
  -4   6  14       98.06       90.68      6.21 o 
  -3   6  14      318.56      280.97      7.20 o 
  -2   6  14       30.60       27.23      4.29 o 
  -1   6  14      346.71      360.55      6.29 o 
   0   6  14       46.50       50.46      4.38 o 
   1   6  14        2.14       14.60      5.81 o 
   2   6  14      410.41      391.84     10.36 o 
   3   6  14       63.99       49.55      5.64 o 
   4   6  14       35.30       32.42      5.37 o 
   5   6  14       84.54       90.69      6.44 o 
   6   6  14      225.96      223.03     10.45 o 
  -7   7  14       18.53       18.91      3.43 o 
  -6   7  14        0.57        1.86      6.69 o 
  -5   7  14        3.50        3.05      5.97 o 
  -4   7  14        4.11        2.91      6.05 o 
  -3   7  14      172.18      154.62      7.23 o 
  -2   7  14        3.26        5.12      4.15 o 
  -1   7  14       12.38        6.23      4.23 o 
   0   7  14     1009.41      990.09     10.27 o 
   1   7  14       28.77       32.01      5.93 o 
   2   7  14        3.83        4.31      5.91 o 
   3   7  14        0.61        5.46      4.99 o 
   4   7  14      166.35      147.85      6.44 o 
   5   7  14       10.60       12.36      4.24 o 
   6   7  14        0.01       -0.78      3.77 o 
  -7   8  14        3.21        4.27      3.48 o 
  -6   8  14       38.20       45.70      5.34 o 
  -5   8  14       23.17       20.11      7.20 o 
  -4   8  14        2.16        6.10      6.48 o 
  -3   8  14       31.63       30.69      5.51 o 
  -2   8  14      172.18      162.70      5.64 o 
  -1   8  14      186.30      203.63      5.91 o 
   0   8  14        0.65        0.24      4.86 o 
   1   8  14      320.17      298.50     10.97 o 
   2   8  14       36.74       33.92      5.67 o 
   3   8  14       21.31       18.00      5.86 o 
   4   8  14        4.63        5.67      5.21 o 
   5   8  14      124.88      145.22      7.27 o 
   6   8  14       49.47       45.42      5.37 o 
  -6   9  14       27.47       21.12      3.05 o 
  -5   9  14       89.41       86.30      6.10 o 
  -4   9  14        0.00        1.01      5.84 o 
  -3   9  14        1.07        2.44      4.70 o 
  -2   9  14       12.29        8.62      5.17 o 
  -1   9  14       42.75       35.95      4.87 o 
   0   9  14       71.82       64.84      4.86 o 
   1   9  14       60.70       65.97      6.25 o 
   2   9  14      552.52      560.27     11.62 o 
   3   9  14      158.09      174.66      7.31 o 
   4   9  14        0.67       -0.06      3.71 o 
   5   9  14        4.16       13.01      4.42 o 
  -6  10  14       14.17       14.67      5.76 o 
  -5  10  14        9.66        3.32      5.73 o 
  -4  10  14        0.91        1.47      6.31 o 
  -3  10  14        0.60        1.53      4.78 o 
  -2  10  14        4.02        5.80      4.94 o 
  -1  10  14      213.00      219.48     14.21 o 
   0  10  14        6.53       10.61      4.84 o 
   1  10  14        6.12        9.33      4.29 o 
   2  10  14        9.35        6.65      3.70 o 
   3  10  14       54.75       51.35      4.29 o 
   4  10  14        0.73        0.72      3.38 o 
  -5  11  14        5.89        5.72      2.98 o 
  -4  11  14       16.68       12.09      5.27 o 
  -3  11  14       30.71       22.98      5.00 o 
  -2  11  14       15.96       17.02      4.10 o 
  -1  11  14        1.43       -3.94      5.35 o 
   0  11  14       99.20       91.75      6.10 o 
   1  11  14        8.44       11.29      4.18 o 
   2  11  14       29.70       31.57      4.87 o 
   3  11  14        1.10        0.63      3.45 o 
   4  11  14       41.61       38.56      5.90 o 
  -4  12  14        5.68        6.39      3.41 o 
  -3  12  14       12.03        7.06      4.79 o 
  -2  12  14        5.35       10.10      5.20 o 
  -1  12  14       25.34       30.88      5.75 o 
   0  12  14       10.30       10.11      5.41 o 
   1  12  14      140.45      138.13      4.73 o 
   2  12  14        4.61        6.97      4.43 o 
  -2  13  14       10.47        6.89      4.62 o 
  -1  13  14        4.37        6.02      3.90 o 
   0  13  14        6.30        6.49      3.00 o 
   1  13  14        5.01        7.46      4.85 o 
  -8   1  15        9.42        9.58      4.07 o 
  -7   1  15        0.02        0.80      3.82 o 
  -6   1  15        2.85        4.34      4.58 o 
  -5   1  15        5.67        6.38      4.94 o 
  -4   1  15       74.02       76.61      4.85 o 
  -3   1  15        1.64        5.92      5.65 o 
  -2   1  15      210.42      180.76      5.67 o 
  -1   1  15      284.45      306.72      5.72 o 
   0   1  15      232.38      258.33      5.33 o 
   1   1  15      184.86      237.00      5.85 o 
   2   1  15      490.79      508.38      9.72 o 
   3   1  15       31.04       24.57      4.59 o 
   4   1  15      751.85      736.53     10.61 o 
   5   1  15       32.24       33.97      4.69 o 
   6   1  15        2.32        1.43      5.10 o 
   7   1  15        0.91       -1.94      5.29 o 
  -8   2  15        3.95        3.59      3.44 o 
  -7   2  15        1.67        0.75      4.45 o 
  -6   2  15        7.57        6.02      4.20 o 
  -5   2  15       16.75       21.25      4.44 o 
  -4   2  15      805.48      759.95     17.55 o 
  -3   2  15      156.64      187.26     11.68 o 
  -2   2  15        0.18        2.40      4.61 o 
  -1   2  15        5.41        6.82      3.28 o 
   0   2  15      279.72      315.33      5.92 o 
   1   2  15      187.89      189.56      6.79 o 
   2   2  15        0.33        7.47      5.39 o 
   3   2  15     1752.03     1811.04     24.62 o 
   4   2  15      396.62      396.25      7.52 o 
   5   2  15       83.79       85.36      4.64 o 
   6   2  15       57.59       58.17      6.58 o 
   7   2  15       15.08       11.32      4.75 o 
  -8   3  15        0.09        2.35      2.88 o 
  -7   3  15        7.46        8.31      4.44 o 
  -6   3  15       16.63       12.34      5.14 o 
  -5   3  15       51.20       53.42      4.64 o 
  -4   3  15      135.75      136.34      6.69 o 
  -3   3  15      156.77      175.08      7.76 o 
  -2   3  15       19.99       26.86      5.04 o 
  -1   3  15       47.97       64.71      4.16 o 
   0   3  15        2.84        0.61      4.45 o 
   1   3  15     2045.37     2146.98     18.62 o 
   2   3  15      135.83      128.15      7.12 o 
   3   3  15      148.07      134.91      5.36 o 
   4   3  15        5.70        3.78      4.45 o 
   5   3  15      175.22      183.75      9.40 o 
   6   3  15        4.36        2.86      5.16 o 
   7   3  15       27.02       27.52      5.05 o 
  -8   4  15        0.06        2.73      3.28 o 
  -7   4  15        0.56       -0.45      3.25 o 
  -6   4  15        1.47        0.87      4.92 o 
  -5   4  15      105.03      102.95      5.76 o 
  -4   4  15       98.94       89.69      6.16 o 
  -3   4  15      426.53      419.97     11.66 o 
  -2   4  15       53.06       66.28      4.81 o 
  -1   4  15       45.18       37.47      4.01 o 
   0   4  15      188.88      187.58      6.90 o 
   1   4  15      103.73      108.02      8.75 o 
   2   4  15      176.28      173.33      5.53 o 
   3   4  15      123.93      143.30      4.94 o 
   4   4  15       40.94       34.59      4.80 o 
   5   4  15       14.77       10.85      5.87 o 
   6   4  15        5.62        7.33      4.95 o 
  -8   5  15        0.04        0.10      4.90 o 
  -7   5  15        0.26       -3.06      4.29 o 
  -6   5  15        9.09        8.20      4.16 o 
  -5   5  15        9.90        8.52      4.63 o 
  -4   5  15       17.45       17.82      4.65 o 
  -3   5  15      153.51      154.59      6.96 o 
  -2   5  15        2.19        2.77      4.90 o 
  -1   5  15        0.62       -2.69      4.20 o 
   0   5  15       12.63        6.55      5.08 o 
   1   5  15       44.56       39.37      7.02 o 
   2   5  15       13.81       16.70      5.02 o 
   3   5  15        3.19        2.43      4.37 o 
   4   5  15        3.61        2.38      4.29 o 
   5   5  15       26.46       19.25      5.30 o 
   6   5  15       15.62       20.85      4.85 o 
  -7   6  15        3.17        2.68      3.41 o 
  -6   6  15       10.53        9.32      6.91 o 
  -5   6  15        6.92        6.12      6.22 o 
  -4   6  15        0.29        1.41      5.08 o 
  -3   6  15       59.46       52.39      5.12 o 
  -2   6  15      300.92      277.63      7.23 o 
  -1   6  15      123.43      123.65      5.28 o 
   0   6  15      367.17      393.08      9.69 o 
   1   6  15      278.98      255.69     11.07 o 
   2   6  15        3.15        4.44      6.87 o 
   3   6  15        6.47        4.52      5.04 o 
   4   6  15       15.38        9.92      4.80 o 
   5   6  15      168.53      164.47     11.88 o 
   6   6  15       24.70       38.05      4.59 o 
  -7   7  15       27.78       29.15      3.81 o 
  -6   7  15        8.39       11.18      6.52 o 
  -5   7  15        0.73        2.89      5.99 o 
  -4   7  15       61.69       58.24      7.04 o 
  -3   7  15       12.49       16.30      5.21 o 
  -2   7  15       25.50       19.54      4.40 o 
  -1   7  15      139.78      144.11      5.55 o 
   0   7  15      144.75      138.16      6.44 o 
   1   7  15      118.31      101.03      8.82 o 
   2   7  15        1.10        4.58      6.77 o 
   3   7  15       11.92       11.44      5.79 o 
   4   7  15        0.99       -2.68      5.44 o 
   5   7  15        5.74        4.12      4.29 o 
   6   7  15        7.72        8.17      3.98 o 
  -6   8  15        1.97        1.13      3.90 o 
  -5   8  15       73.56       64.48      7.93 o 
  -4   8  15       21.18       23.73      6.18 o 
  -3   8  15       15.17       14.82      5.18 o 
  -2   8  15       39.50       38.85      4.48 o 
  -1   8  15       20.17       21.86      4.36 o 
   0   8  15      462.32      471.83     11.03 o 
   1   8  15       12.88       13.37      5.36 o 
   2   8  15       57.97       59.50      5.43 o 
   3   8  15      156.40      152.99      7.66 o 
   4   8  15        0.21       -3.20      6.09 o 
   5   8  15       11.72       16.86      4.01 o 
  -6   9  15       14.78       12.80      3.41 o 
  -5   9  15       21.81       17.68      5.18 o 
  -4   9  15        0.03        1.37      5.38 o 
  -3   9  15        1.34        2.56      6.07 o 
  -2   9  15        5.98        4.16      5.32 o 
  -1   9  15       25.62       16.26      3.95 o 
   0   9  15        0.16        0.27      4.96 o 
   1   9  15        1.94       -1.03      4.45 o 
   2   9  15       12.43       14.60      4.74 o 
   3   9  15        0.01       -0.72      4.94 o 
   4   9  15        1.19        2.29      4.29 o 
   5   9  15       40.58       45.66      5.76 o 
  -5  10  15       16.88       15.31      5.26 o 
  -4  10  15        3.21        1.41      6.24 o 
  -3  10  15       17.42       21.02      5.52 o 
  -2  10  15        8.04        5.11      5.34 o 
  -1  10  15       33.21       34.32      4.81 o 
   0  10  15      400.37      463.86     10.03 o 
   1  10  15      151.27      145.35      5.14 o 
   2  10  15       75.48       75.21      4.15 o 
   3  10  15        0.24       -0.08      3.57 o 
   4  10  15       47.08       42.64      4.56 o 
  -4  11  15       12.24        8.36      4.89 o 
  -3  11  15        0.49       -0.63      4.27 o 
  -2  11  15        6.11        5.65      5.72 o 
  -1  11  15        6.49        4.34      5.91 o 
   0  11  15       39.72       34.23      5.05 o 
   1  11  15       13.29       10.72      3.89 o 
   2  11  15       36.73       37.94      4.44 o 
   3  11  15        1.56       -1.39      4.17 o 
  -3  12  15       13.97       12.81      4.30 o 
  -2  12  15       43.72       47.03      5.19 o 
  -1  12  15       13.55       15.10      3.96 o 
   0  12  15        4.10        5.74      5.09 o 
   1  12  15       69.14       71.31      3.66 o 
   2  12  15       12.44        8.41      3.83 o 
  -8   0  16        1.15        2.17      6.49 o 
  -7   0  16        2.94        3.60      4.80 o 
  -6   0  16        0.38       -4.90      6.43 o 
  -5   0  16       92.30      106.68      7.11 o 
  -4   0  16     1310.44     1411.28     19.22 o 
  -3   0  16        5.25        9.52      7.86 o 
  -2   0  16      767.83      830.11     21.59 o 
  -1   0  16      202.33      232.25     12.38 o 
   0   0  16      728.69      790.30     14.62 o 
   1   0  16       99.28       83.84     11.32 o 
   2   0  16      260.90      293.47     15.08 o 
   3   0  16      841.98      834.56     13.95 o 
   4   0  16     1182.69     1159.02     16.77 o 
   5   0  16      162.22      142.98      7.91 o 
   6   0  16       51.72       56.43      7.57 o 
  -8   1  16        0.16        1.15      3.46 o 
  -7   1  16        8.45        8.03      3.77 o 
  -6   1  16       25.01       23.11      4.31 o 
  -5   1  16      126.57      126.67      6.36 o 
  -4   1  16       71.01       70.92      5.11 o 
  -3   1  16      482.80      495.80     14.53 o 
  -2   1  16       37.01       35.30      5.30 o 
  -1   1  16       31.31       40.52      4.35 o 
   0   1  16      669.07      701.88     11.08 o 
   1   1  16      344.16      351.04     10.34 o 
   2   1  16      133.44      150.14      7.48 o 
   3   1  16      342.85      353.26      7.08 o 
   4   1  16       43.20       41.46      4.22 o 
   5   1  16       11.50       14.32      4.32 o 
   6   1  16       14.29       20.41      4.84 o 
   7   1  16       44.01       47.80      4.50 o 
  -8   2  16        1.89        0.74      2.97 o 
  -7   2  16       39.52       33.03      4.65 o 
  -6   2  16        0.75       -3.55      4.07 o 
  -5   2  16        0.00        1.99      3.91 o 
  -4   2  16     1388.36     1446.12     20.23 o 
  -3   2  16       42.06       43.89      5.75 o 
  -2   2  16      124.68      141.54      5.71 o 
  -1   2  16       11.83        6.90      3.43 o 
   0   2  16        0.01        1.00      3.28 o 
   1   2  16      370.58      377.07      7.50 o 
   2   2  16        0.06        2.92      5.10 o 
   3   2  16     2033.89     2061.73     25.24 o 
   4   2  16      363.43      365.60      7.75 o 
   5   2  16        0.70        3.20      3.69 o 
   6   2  16        1.29        5.30      5.64 o 
   7   2  16        2.87        6.52      6.24 o 
  -8   3  16        1.57        4.11      3.02 o 
  -7   3  16        2.14        2.02      4.10 o 
  -6   3  16        6.46        7.84      4.38 o 
  -5   3  16      225.01      254.37      7.62 o 
  -4   3  16       15.09       21.20      4.89 o 
  -3   3  16       75.17       68.31      5.72 o 
  -2   3  16       39.49       37.09      5.42 o 
  -1   3  16        4.15        1.76      3.00 o 
   0   3  16       15.23       11.87      3.92 o 
   1   3  16      119.68      115.98      6.93 o 
   2   3  16      285.71      290.92     10.97 o 
   3   3  16      219.75      244.91      6.33 o 
   4   3  16      235.23      259.81      7.14 o 
   5   3  16       32.44       38.94      5.35 o 
   6   3  16       68.86       78.53      5.25 o 
  -7   4  16       28.49       30.50      3.25 o 
  -6   4  16        3.39        7.07      4.29 o 
  -5   4  16       24.51       26.56      5.64 o 
  -4   4  16       30.23       39.20      5.61 o 
  -3   4  16        0.19        0.42      4.37 o 
  -2   4  16        8.41        9.81      4.20 o 
  -1   4  16      156.21      131.68      7.00 o 
   0   4  16      195.86      198.82      8.34 o 
   1   4  16        4.63        5.41      6.99 o 
   2   4  16       34.57       39.92      5.03 o 
   3   4  16      181.41      168.33      5.71 o 
   4   4  16       15.37       13.99      4.47 o 
   5   4  16       36.39       47.37      6.01 o 
   6   4  16       36.28       42.84      5.04 o 
  -7   5  16        2.38       -0.06      3.97 o 
  -6   5  16       59.61       60.96      4.16 o 
  -5   5  16       16.81       12.81      4.53 o 
  -4   5  16      331.58      317.22      7.49 o 
  -3   5  16       17.93       21.33      5.44 o 
  -2   5  16      347.37      314.95      8.09 o 
  -1   5  16       23.17       25.74      4.53 o 
   0   5  16      318.47      300.93      9.58 o 
   1   5  16        0.85        0.35      6.69 o 
   2   5  16      657.03      607.76     33.72 o 
   3   5  16       10.57       14.14      4.98 o 
   4   5  16        1.89        5.84      4.63 o 
   5   5  16      209.04      193.22     14.74 o 
   6   5  16       38.69       35.29      4.55 o 
  -7   6  16        0.15       -1.55      3.77 o 
  -6   6  16       34.07       32.16      7.00 o 
  -5   6  16       25.63       22.69      4.98 o 
  -4   6  16        9.91        9.12      5.37 o 
  -3   6  16       13.93       19.06      4.71 o 
  -2   6  16      102.96      101.41      5.69 o 
  -1   6  16      187.56      173.63      6.64 o 
   0   6  16       53.41       53.64      5.15 o 
   1   6  16       95.23       87.37      8.83 o 
   2   6  16        3.82        8.35      7.25 o 
   3   6  16       17.17       12.45      5.74 o 
   4   6  16       53.82       58.21      6.09 o 
   5   6  16       14.16       13.04      6.18 o 
   6   6  16       16.02       17.16      3.54 o 
  -7   7  16       13.69       13.37      3.05 o 
  -6   7  16       47.78       45.64      6.67 o 
  -5   7  16       24.36       21.38      6.10 o 
  -4   7  16        5.10       12.71      6.49 o 
  -3   7  16      336.82      319.89      8.21 o 
  -2   7  16       58.56       62.94      5.25 o 
  -1   7  16      132.28      133.51      5.98 o 
   0   7  16      321.60      325.03      8.28 o 
   1   7  16      186.85      165.80      9.77 o 
   2   7  16      227.95      213.52      8.61 o 
   3   7  16       35.10       29.56      6.07 o 
   4   7  16      346.51      311.31      8.48 o 
   5   7  16       19.39       17.53      5.67 o 
  -6   8  16       47.04       48.46      5.01 o 
  -5   8  16        0.27        2.16      6.81 o 
  -4   8  16       43.01       36.88      5.34 o 
  -3   8  16        0.02        0.17      4.85 o 
  -2   8  16      144.00      145.07      5.79 o 
  -1   8  16        5.90        4.73      4.46 o 
   0   8  16       56.84       55.85      5.34 o 
   1   8  16        8.95       13.83      7.14 o 
   2   8  16       28.07       26.14      4.90 o 
   3   8  16        4.31        8.76      5.29 o 
   4   8  16       14.77       11.37      4.67 o 
   5   8  16        3.56        2.60      3.59 o 
  -6   9  16       11.40        9.82      3.88 o 
  -5   9  16        7.33       11.46      5.76 o 
  -4   9  16       45.11       40.88      6.96 o 
  -3   9  16        0.58        5.20      5.80 o 
  -2   9  16       53.75       41.85      5.43 o 
  -1   9  16        4.86        5.35      4.51 o 
   0   9  16        0.11       -1.76      4.95 o 
   1   9  16      150.19      162.58      6.12 o 
   2   9  16      111.01      115.33      5.47 o 
   3   9  16       42.11       46.09      4.44 o 
   4   9  16       10.01        6.71      3.90 o 
  -5  10  16        5.30        5.15      4.33 o 
  -4  10  16       25.61       23.87      5.95 o 
  -3  10  16        0.00        0.29      4.79 o 
  -2  10  16        0.03       -3.38      4.98 o 
  -1  10  16       43.02       47.49      5.57 o 
   0  10  16       30.72       28.42      4.31 o 
   1  10  16       19.12       17.90      3.70 o 
   2  10  16        0.19        5.55      3.84 o 
   3  10  16       22.12       24.78      4.05 o 
   4  10  16       61.94       56.82      6.10 o 
  -4  11  16       33.92       19.42      4.25 o 
  -3  11  16       29.63       18.61      4.90 o 
  -2  11  16        0.31       -2.31      5.29 o 
  -1  11  16       23.93       22.95      5.79 o 
   0  11  16        0.01       -4.10      4.24 o 
   1  11  16        7.55        9.13      3.59 o 
   2  11  16        2.91        4.38      3.59 o 
   3  11  16        3.71        0.31      5.44 o 
  -3  12  16       14.91       18.36      6.48 o 
  -2  12  16       30.66       45.16      3.69 o 
  -1  12  16       14.86        9.61      4.43 o 
   0  12  16        8.91       10.22      3.38 o 
   1  12  16        0.25       -0.83      2.89 o 
  -8   1  17        3.42        2.77      4.18 o 
  -7   1  17        5.09        7.51      3.88 o 
  -6   1  17        0.10        0.06      4.03 o 
  -5   1  17       10.65       11.59      4.81 o 
  -4   1  17        0.60        2.47      4.34 o 
  -3   1  17      224.89      214.22      7.15 o 
  -2   1  17      149.49      152.11      6.48 o 
  -1   1  17      399.56      379.26      9.03 o 
   0   1  17      260.27      249.50      6.80 o 
   1   1  17       59.11       74.48      5.89 o 
   2   1  17      118.27      120.48      7.37 o 
   3   1  17       31.42       28.19      3.99 o 
   4   1  17        2.41       -3.31      4.30 o 
   5   1  17        0.15       -1.51      4.00 o 
   6   1  17        0.13        1.72      5.19 o 
  -8   2  17        0.03       -2.44      3.61 o 
  -7   2  17        8.89        4.03      3.85 o 
  -6   2  17       91.36       79.44      4.84 o 
  -5   2  17        7.44        7.62      3.92 o 
  -4   2  17      392.29      377.54      8.58 o 
  -3   2  17      158.43      154.35      6.47 o 
  -2   2  17      191.64      182.74      6.66 o 
  -1   2  17        7.78        7.78      3.48 o 
   0   2  17      119.23       99.45      6.57 o 
   1   2  17      283.48      283.83     11.15 o 
   2   2  17       57.32       55.66      6.19 o 
   3   2  17      286.71      283.50      7.38 o 
   4   2  17        4.30        7.65      4.43 o 
   5   2  17       57.15       62.05      4.35 o 
   6   2  17        0.09        1.30      5.22 o 
  -7   3  17        2.16        0.35      3.71 o 
  -6   3  17       40.84       49.66      4.54 o 
  -5   3  17       67.30       74.38      6.14 o 
  -4   3  17       35.66       29.55      5.03 o 
  -3   3  17      176.56      171.96      6.86 o 
  -2   3  17        9.70        7.35      5.18 o 
  -1   3  17       25.92       18.12      5.55 o 
   0   3  17        0.98       -0.58      5.73 o 
   1   3  17        4.68       -1.27      5.96 o 
   2   3  17        2.74        4.60      4.87 o 
   3   3  17       48.92       51.52      4.55 o 
   4   3  17        0.03        3.44      4.45 o 
   5   3  17       86.75       76.18      5.72 o 
   6   3  17       31.21       42.52      6.57 o 
  -7   4  17        0.97        1.66      3.35 o 
  -6   4  17       42.95       35.37      3.88 o 
  -5   4  17        6.09       11.32      5.11 o 
  -4   4  17        0.09        1.12      4.35 o 
  -3   4  17        2.42        3.50      5.20 o 
  -2   4  17       69.32       68.92      7.04 o 
  -1   4  17        0.02       -4.68      6.32 o 
   0   4  17      231.07      239.82     12.37 o 
   1   4  17       65.44       74.70      7.21 o 
   2   4  17        9.58       10.65      4.39 o 
   3   4  17       73.55       69.71      4.65 o 
   4   4  17      161.72      165.08      6.04 o 
   5   4  17        3.31        8.25      5.26 o 
   6   4  17        1.94        2.65      3.51 o 
  -7   5  17        3.18        0.46      4.56 o 
  -6   5  17        0.76        2.89      4.28 o 
  -5   5  17        9.00        8.72      4.98 o 
  -4   5  17       20.98       17.67      4.62 o 
  -3   5  17      174.57      161.88      8.56 o 
  -2   5  17      264.11      241.71      7.03 o 
  -1   5  17        0.93        1.73      4.38 o 
   0   5  17       16.40       21.11      6.26 o 
   1   5  17        0.08       -1.51      7.24 o 
   2   5  17       18.02       19.16      5.08 o 
   3   5  17       44.59       43.00      5.39 o 
   4   5  17      297.26      291.25      7.36 o 
   5   5  17       90.31       93.40      7.32 o 
   6   5  17        0.02       -1.68      3.32 o 
  -7   6  17        0.13        1.87      4.31 o 
  -6   6  17        1.26       -0.41      6.42 o 
  -5   6  17        3.50        0.71      4.67 o 
  -4   6  17       22.26       22.24      5.34 o 
  -3   6  17        2.75       -0.11      4.47 o 
  -2   6  17      270.96      278.65     10.57 o 
  -1   6  17        2.65        1.47      4.53 o 
   0   6  17       27.17       23.41      5.17 o 
   1   6  17       88.56       68.53      8.59 o 
   2   6  17       71.57       75.35      6.90 o 
   3   6  17        0.75        0.84      5.50 o 
   4   6  17        0.00       -4.83      5.08 o 
   5   6  17        0.13       -3.32      4.56 o 
  -7   7  17        4.44        3.44      4.03 o 
  -6   7  17        0.10        0.59      4.50 o 
  -5   7  17        9.83       12.05      5.63 o 
  -4   7  17        9.82        6.74      4.90 o 
  -3   7  17        2.21        5.30      4.40 o 
  -2   7  17      136.97      126.42      5.81 o 
  -1   7  17       84.25       77.81      5.37 o 
   0   7  17        0.10        1.78      5.22 o 
   1   7  17      132.61      134.54      9.62 o 
   2   7  17      138.46      124.40      7.41 o 
   3   7  17        1.10        2.74      5.34 o 
   4   7  17       15.88       16.40      5.63 o 
   5   7  17       28.69       36.86      4.41 o 
  -6   8  17       51.07       58.69      4.28 o 
  -5   8  17        5.43        7.84      4.87 o 
  -4   8  17        0.01       -2.72      4.88 o 
  -3   8  17       81.24       90.19      5.64 o 
  -2   8  17        4.64        5.08      4.26 o 
  -1   8  17       27.57       30.52      4.68 o 
   0   8  17      189.45      195.44      7.82 o 
   1   8  17      384.25      368.21     11.86 o 
   2   8  17        0.06       -0.17      4.51 o 
   3   8  17       29.13       28.21      5.47 o 
   4   8  17        7.71       13.17      4.50 o 
   5   8  17        9.95       15.33      4.29 o 
  -5   9  17        0.66        4.36      5.26 o 
  -4   9  17        2.18        5.15      6.33 o 
  -3   9  17        1.60        2.19      5.66 o 
  -2   9  17        0.95        1.92      4.48 o 
  -1   9  17        0.19        2.70      3.86 o 
   0   9  17        6.34        5.88      4.85 o 
   1   9  17       33.85       32.88      5.48 o 
   2   9  17        0.15        1.35      4.08 o 
   3   9  17        2.98        2.43      3.69 o 
   4   9  17       11.81       13.28      3.34 o 
  -5  10  17        1.55        3.43      2.89 o 
  -4  10  17        0.15       -1.18      5.20 o 
  -3  10  17       11.98        9.16      4.78 o 
  -2  10  17        2.13       -0.28      4.07 o 
  -1  10  17       78.27       89.84      5.73 o 
   0  10  17       45.11       49.47      4.32 o 
   1  10  17       16.96       19.04      3.90 o 
   2  10  17        3.62        4.68      3.37 o 
   3  10  17       44.57       50.58      4.38 o 
  -4  11  17        0.65        2.99      3.27 o 
  -3  11  17        7.37        6.68      3.90 o 
  -2  11  17       12.38        8.95      4.94 o 
  -1  11  17       57.72       57.70      5.84 o 
   0  11  17        0.59        2.48      3.33 o 
   1  11  17        9.51        8.72      3.75 o 
   2  11  17        0.37       -0.63      4.05 o 
  -2  12  17       13.17       16.76      4.49 o 
  -1  12  17        1.31       -0.43      2.70 o 
   0  12  17       41.26       43.15      4.22 o 
   1  12  17        0.17        2.57      4.41 o 
  -8   0  18        0.45        0.81      4.75 o 
  -7   0  18        0.05        2.57      5.24 o 
  -6   0  18       91.30       89.29      7.55 o 
  -5   0  18        8.27       14.40      5.50 o 
  -4   0  18      115.92      105.89      7.00 o 
  -3   0  18      108.30      100.90      8.62 o 
  -2   0  18        7.76        5.88      9.72 o 
  -1   0  18      182.01      215.69     16.34 o 
   0   0  18        7.19        3.47      5.03 o 
   1   0  18       24.31       26.02      5.50 o 
   2   0  18       57.91       53.41      7.97 o 
   3   0  18       32.23       25.40      8.41 o 
   4   0  18      860.97      911.06     14.51 o 
   5   0  18      555.87      603.91     11.28 o 
   6   0  18      148.34      174.64      7.52 o 
  -8   1  18        1.71       -1.28      3.26 o 
  -7   1  18        0.34       -0.38      4.31 o 
  -6   1  18       85.62       94.75      5.34 o 
  -5   1  18      238.36      271.52     11.17 o 
  -4   1  18       46.21       50.06      4.44 o 
  -3   1  18      389.87      391.92      8.62 o 
  -2   1  18       48.47       47.06      5.20 o 
  -1   1  18       15.77        9.71      4.16 o 
   0   1  18       11.83        9.59      4.89 o 
   1   1  18      109.69      118.48      4.60 o 
   2   1  18      723.26      753.18     18.19 o 
   3   1  18      349.36      354.86     11.57 o 
   4   1  18       88.53       88.69      4.99 o 
   5   1  18        9.12        8.93      4.24 o 
   6   1  18        2.28        4.86      4.50 o 
  -7   2  18       19.82       19.90      3.69 o 
  -6   2  18       41.44       42.53      4.11 o 
  -5   2  18       41.01       43.29      6.37 o 
  -4   2  18      167.26      175.55      6.07 o 
  -3   2  18        4.01        2.06      5.59 o 
  -2   2  18        0.36        3.11      4.87 o 
  -1   2  18       16.87       21.05      5.41 o 
   0   2  18      222.75      222.28      8.58 o 
   1   2  18        0.76       -0.62      4.56 o 
   2   2  18      344.02      352.01     11.63 o 
   3   2  18       85.51       95.29      5.61 o 
   4   2  18       82.85       81.65      4.88 o 
   5   2  18       17.39       15.82      6.02 o 
   6   2  18        1.42       -0.21      5.52 o 
  -7   3  18        0.61        0.54      3.00 o 
  -6   3  18       29.74       23.51      4.01 o 
  -5   3  18      138.45      123.88      6.39 o 
  -4   3  18       64.66       73.63      6.17 o 
  -3   3  18       22.48       24.22      4.30 o 
  -2   3  18        7.51        1.20      5.80 o 
  -1   3  18       11.63        4.97      5.55 o 
   0   3  18       57.84       61.81      5.43 o 
   1   3  18      143.90      141.19      7.90 o 
   2   3  18      333.29      308.35      7.49 o 
   3   3  18        5.39        4.21      4.13 o 
   4   3  18        4.61        3.31      4.22 o 
   5   3  18       37.57       47.66      5.50 o 
   6   3  18       24.44       30.21      5.55 o 
  -7   4  18       24.15       28.00      6.31 o 
  -6   4  18       13.49       12.18      3.62 o 
  -5   4  18        2.05        4.63      4.42 o 
  -4   4  18       36.30       24.66      4.89 o 
  -3   4  18       22.60       25.50      5.43 o 
  -2   4  18      269.30      261.22      9.64 o 
  -1   4  18       53.07       48.06      5.74 o 
   0   4  18       70.81       58.32      8.11 o 
   1   4  18      157.75      135.81      7.86 o 
   2   4  18      349.71      334.45      7.61 o 
   3   4  18       10.00       20.66      4.11 o 
   4   4  18      110.52      121.06      6.47 o 
   5   4  18        3.24        5.15      4.88 o 
   6   4  18        3.13        3.58      4.50 o 
  -7   5  18        4.28        3.48      4.10 o 
  -6   5  18       34.06       37.08      3.91 o 
  -5   5  18       24.21       24.59      5.07 o 
  -4   5  18       75.41       83.00      4.88 o 
  -3   5  18        6.21        6.32      4.46 o 
  -2   5  18       10.19       11.68      5.39 o 
  -1   5  18      125.40      114.32      6.68 o 
   0   5  18       40.73       40.50      6.31 o 
   1   5  18       19.87       15.76      6.18 o 
   2   5  18      226.43      204.46      8.52 o 
   3   5  18       61.69       52.35      5.29 o 
   4   5  18       31.76       31.54      5.03 o 
   5   5  18       16.70       20.00      4.74 o 
  -7   6  18        4.51        4.27      4.75 o 
  -6   6  18       22.34       17.32      4.78 o 
  -5   6  18       34.39       29.79      4.96 o 
  -4   6  18       55.71       48.22      5.55 o 
  -3   6  18        0.65        0.64      4.41 o 
  -2   6  18      105.29      100.04      5.65 o 
  -1   6  18       12.40       10.82      4.51 o 
   0   6  18        4.61        0.07      5.94 o 
   1   6  18      414.94      410.75     13.11 o 
   2   6  18      172.05      167.60      8.00 o 
   3   6  18       84.95       76.18      6.48 o 
   4   6  18       37.91       56.36      6.18 o 
   5   6  18       37.57       40.91      4.62 o 
  -6   7  18        0.00        0.05      3.47 o 
  -5   7  18        9.47        8.67      5.29 o 
  -4   7  18        0.36        0.74      4.64 o 
  -3   7  18       62.75       66.44      4.96 o 
  -2   7  18       37.58       33.54      4.86 o 
  -1   7  18      173.46      165.96      8.47 o 
   0   7  18       47.06       47.99      7.93 o 
   1   7  18       15.77       15.37      7.59 o 
   2   7  18       30.39       28.80      5.90 o 
   3   7  18       61.73       70.12      6.07 o 
   4   7  18       38.28       35.08      4.80 o 
   5   7  18       37.50       38.23      3.60 o 
  -6   8  18        4.74        6.81      3.05 o 
  -5   8  18       25.39       23.37      5.68 o 
  -4   8  18       13.64       16.98      5.39 o 
  -3   8  18        0.80        1.59      4.41 o 
  -2   8  18       11.14        5.99      4.19 o 
  -1   8  18      147.51      133.36      7.33 o 
   0   8  18      217.91      215.26     19.60 o 
   1   8  18       49.02       45.81      7.30 o 
   2   8  18       35.71       44.52      4.71 o 
   3   8  18       39.49       37.83      4.20 o 
   4   8  18        0.91        1.00      3.78 o 
  -5   9  18        0.89        3.18      4.43 o 
  -4   9  18        4.72        3.25      5.54 o 
  -3   9  18       45.57       46.16      6.47 o 
  -2   9  18        4.03        2.11      4.41 o 
  -1   9  18       26.38       33.79      5.05 o 
   0   9  18       23.19       24.05      4.69 o 
   1   9  18       19.43       17.52      3.98 o 
   2   9  18       22.38       18.94      3.67 o 
   3   9  18       41.71       42.33      3.63 o 
   4   9  18       92.88       99.17      6.16 o 
  -4  10  18        0.45       -2.32      3.70 o 
  -3  10  18        2.32        2.98      4.24 o 
  -2  10  18       60.41       62.15      7.58 o 
  -1  10  18       11.89       10.66      4.33 o 
   0  10  18       51.77       58.34      3.97 o 
   1  10  18       12.34       17.62      3.36 o 
   2  10  18        2.03        1.60      2.69 o 
   3  10  18        0.58        1.05      5.48 o 
  -3  11  18        0.08       -0.39      3.65 o 
  -2  11  18       27.24       23.56      4.30 o 
  -1  11  18       36.03       26.70      4.48 o 
   0  11  18       42.48       40.08      3.56 o 
   1  11  18       36.03       40.90      3.16 o 
   2  11  18       20.59       20.92      4.98 o 
  -7   1  19        5.75        4.06      3.86 o 
  -6   1  19        4.50        7.71      4.03 o 
  -5   1  19        7.01        5.77      3.94 o 
  -4   1  19       92.19       97.64      5.09 o 
  -3   1  19      100.75      104.55     11.80 o 
  -2   1  19       89.79       80.02      5.24 o 
  -1   1  19       31.25       17.62      4.59 o 
   0   1  19        0.02        1.71      4.95 o 
   1   1  19        0.64        5.84      3.67 o 
   2   1  19       13.77       14.86      5.96 o 
   3   1  19      602.15      629.34     11.76 o 
   4   1  19      134.69      129.25      5.09 o 
   5   1  19        3.75        6.09      4.53 o 
   6   1  19       33.04       42.34      5.46 o 
  -7   2  19       19.40       22.38      3.47 o 
  -6   2  19        1.92        0.47      4.58 o 
  -5   2  19       14.42       17.78      4.63 o 
  -4   2  19        7.17        7.04      4.44 o 
  -3   2  19      189.82      186.04      6.53 o 
  -2   2  19        1.38        4.34      4.37 o 
  -1   2  19       64.96       74.13      6.70 o 
   0   2  19       19.85       20.74      5.52 o 
   1   2  19      183.78      172.98      6.60 o 
   2   2  19       99.31      101.14      5.50 o 
   3   2  19      237.46      231.76      6.14 o 
   4   2  19       92.68       93.88      4.67 o 
   5   2  19      212.60      227.38      7.64 o 
   6   2  19       15.43       19.32      4.55 o 
  -7   3  19        3.90        4.78      4.55 o 
  -6   3  19       11.34       15.33      3.78 o 
  -5   3  19       13.39       20.79      4.18 o 
  -4   3  19       16.76       14.09      4.72 o 
  -3   3  19       30.68       29.36      4.87 o 
  -2   3  19       70.65       65.83      5.19 o 
  -1   3  19        7.46        1.57      6.00 o 
   0   3  19        0.20        0.09      4.71 o 
   1   3  19      337.42      376.86     11.00 o 
   2   3  19       10.16        6.88      4.33 o 
   3   3  19      252.93      253.55      6.07 o 
   4   3  19        0.51        0.53      3.70 o 
   5   3  19       70.01       88.02      5.32 o 
   6   3  19        2.12        4.94      3.71 o 
  -7   4  19       24.54       24.87      3.98 o 
  -6   4  19        5.67        6.86      3.43 o 
  -5   4  19        0.01        0.11      4.73 o 
  -4   4  19       10.74        9.27      4.58 o 
  -3   4  19      166.47      154.37     10.52 o 
  -2   4  19      149.65      148.67      8.14 o 
  -1   4  19        0.03       -2.37      5.84 o 
   0   4  19      161.29      153.15      7.15 o 
   1   4  19       73.13       69.44      7.01 o 
   2   4  19       28.16       27.60      4.57 o 
   3   4  19        0.73       -0.81      4.12 o 
   4   4  19       74.94       77.99      4.55 o 
   5   4  19       73.91       81.98      5.27 o 
  -7   5  19        7.44        5.40      5.03 o 
  -6   5  19        0.54        3.06      3.31 o 
  -5   5  19       15.44       18.49      4.87 o 
  -4   5  19       31.38       29.30      4.32 o 
  -3   5  19       22.30       19.54      4.77 o 
  -2   5  19        1.32        6.77      4.41 o 
  -1   5  19       32.93       41.35      5.79 o 
   0   5  19      204.21      181.96     11.54 o 
   1   5  19       24.03       26.85      6.43 o 
   2   5  19       94.87       82.61      5.74 o 
   3   5  19       77.71       77.52      5.79 o 
   4   5  19        6.66       -0.54      5.21 o 
   5   5  19        4.61        6.20      3.99 o 
  -6   6  19        1.35        7.69      4.12 o 
  -5   6  19        2.28        3.14      4.07 o 
  -4   6  19        0.59        2.81      4.27 o 
  -3   6  19       17.02       10.48      5.05 o 
  -2   6  19        2.08        1.03      4.32 o 
  -1   6  19       49.88       41.39      4.95 o 
   0   6  19        1.66        0.93      7.15 o 
   1   6  19       69.27       76.85      7.13 o 
   2   6  19        4.28        4.04      5.33 o 
   3   6  19        1.72       -0.80      4.92 o 
   4   6  19       20.96       27.22      4.56 o 
   5   6  19        5.36        8.48      3.29 o 
  -6   7  19       12.92       10.48      3.45 o 
  -5   7  19       22.54       18.83      4.27 o 
  -4   7  19        3.15        3.24      3.93 o 
  -3   7  19        3.32        2.35      4.04 o 
  -2   7  19       30.91       25.27      4.64 o 
  -1   7  19      612.98      707.23     19.65 o 
   0   7  19       29.51       36.80      7.66 o 
   1   7  19        0.14        1.61      5.74 o 
   2   7  19       16.89       15.56      5.36 o 
   3   7  19       40.63       43.92      5.36 o 
   4   7  19       24.21       27.80      4.00 o 
  -5   8  19       39.72       33.35      8.49 o 
  -4   8  19        0.88       -0.29      3.65 o 
  -3   8  19        0.02       -1.34      4.22 o 
  -2   8  19        5.61        3.81      4.02 o 
  -1   8  19       93.71      101.28      6.10 o 
   0   8  19      196.35      193.09     21.49 o 
   1   8  19       95.75       92.84      5.58 o 
   2   8  19       43.58       37.89      4.39 o 
   3   8  19        3.49        3.85      4.30 o 
   4   8  19        0.28       -0.32      3.29 o 
  -5   9  19        1.64        3.42      3.74 o 
  -4   9  19       34.48       27.68      5.11 o 
  -3   9  19        0.00        1.71      4.51 o 
  -2   9  19        0.94       -0.51      3.21 o 
  -1   9  19       29.25       25.00      4.45 o 
   0   9  19      111.77      120.77      7.22 o 
   1   9  19        7.40       14.71      3.68 o 
   2   9  19        4.81        7.18      3.42 o 
   3   9  19        9.55        5.45      3.46 o 
  -4  10  19       10.80        5.27      3.14 o 
  -3  10  19        0.62        0.21      3.57 o 
  -2  10  19       45.62       49.81      5.42 o 
  -1  10  19       10.34       10.09      3.70 o 
   0  10  19        6.32        6.75      3.14 o 
   1  10  19       53.14       53.21      3.68 o 
   2  10  19       10.49        7.33      2.56 o 
  -2  11  19       16.62        8.17      4.13 o 
  -1  11  19       10.44       13.15      3.51 o 
   0  11  19       30.54       16.75      3.83 o 
   1  11  19        7.43        4.90      4.62 o 
  -7   0  20        3.20        1.98      5.66 o 
  -6   0  20       17.39       11.51      5.31 o 
  -5   0  20       66.43       70.92      5.97 o 
  -4   0  20       11.30       11.45      6.46 o 
  -3   0  20       69.18       78.51      8.15 o 
  -2   0  20      596.45      622.05     13.39 o 
  -1   0  20      278.46      236.49     12.53 o 
   0   0  20      214.92      199.83      8.22 o 
   1   0  20      345.78      287.25     10.01 o 
   2   0  20       53.38       40.69     11.05 o 
   3   0  20       52.26       53.12      6.26 o 
   4   0  20        7.96       11.57      5.26 o 
   5   0  20       13.38       16.88      5.72 o 
  -7   1  20       10.86        8.57      2.90 o 
  -6   1  20        7.53       12.60      3.56 o 
  -5   1  20       90.85      105.70      5.36 o 
  -4   1  20      125.55      136.42      6.11 o 
  -3   1  20        4.79        5.03      4.75 o 
  -2   1  20       19.90       20.70      4.84 o 
  -1   1  20        4.63        6.05      4.35 o 
   0   1  20       76.60       58.48      5.23 o 
   1   1  20        3.63        3.56      3.68 o 
   2   1  20        0.01        3.41      4.78 o 
   3   1  20       28.22       25.35      5.26 o 
   4   1  20       22.95       23.57      4.33 o 
   5   1  20       18.82       24.96      5.01 o 
  -7   2  20        4.58        9.22      4.19 o 
  -6   2  20       34.91       33.91      4.84 o 
  -5   2  20        7.26       11.90      4.92 o 
  -4   2  20       60.23       65.25      4.17 o 
  -3   2  20        7.59        3.31      5.10 o 
  -2   2  20        8.52        2.96      4.72 o 
  -1   2  20       83.31       62.44      6.76 o 
   0   2  20       95.01       98.26      6.02 o 
   1   2  20       24.83       25.29      4.41 o 
   2   2  20      138.36      146.18      5.33 o 
   3   2  20      305.07      320.11      6.44 o 
   4   2  20        0.09       -0.64      3.48 o 
   5   2  20        3.69        7.37      5.60 o 
  -7   3  20        0.19       -3.32      3.55 o 
  -6   3  20       53.49       50.38      6.26 o 
  -5   3  20       53.13       50.28      6.11 o 
  -4   3  20        0.80       -2.27      5.40 o 
  -3   3  20       61.99       64.33      5.32 o 
  -2   3  20       33.45       32.81      5.46 o 
  -1   3  20       24.35       12.46      5.53 o 
   0   3  20       47.08       39.86      6.71 o 
   1   3  20      297.15      300.24      9.25 o 
   2   3  20      169.53      160.88      6.00 o 
   3   3  20       12.95       16.16      3.94 o 
   4   3  20       51.89       56.34      4.30 o 
   5   3  20        7.76        8.76      5.72 o 
  -7   4  20        1.99        6.07      4.91 o 
  -6   4  20       30.88       32.53      4.34 o 
  -5   4  20       56.43       61.59      3.91 o 
  -4   4  20        0.71       -0.40      5.25 o 
  -3   4  20        0.00       -0.24      5.41 o 
  -2   4  20      221.14      207.99      7.71 o 
  -1   4  20        3.85       16.60      5.68 o 
   0   4  20        6.32        6.11      5.26 o 
   1   4  20       53.93       55.49      6.85 o 
   2   4  20       55.32       60.01      4.64 o 
   3   4  20       22.59       21.57      4.11 o 
   4   4  20       11.09       12.99      4.14 o 
   5   4  20        9.03       14.36      3.46 o 
  -6   5  20        3.89        5.55      3.47 o 
  -5   5  20        4.75        6.95      3.59 o 
  -4   5  20        7.46        9.32      3.86 o 
  -3   5  20      111.74      117.14      5.76 o 
  -2   5  20      269.27      256.36      6.45 o 
  -1   5  20      192.63      176.62      7.38 o 
   0   5  20       66.70       76.47      6.13 o 
   1   5  20       48.88       45.99      5.61 o 
   2   5  20       70.67       71.45      5.48 o 
   3   5  20       50.06       57.63      4.90 o 
   4   5  20       49.90       48.69      5.14 o 
   5   5  20       85.50       82.27      5.32 o 
  -6   6  20        5.24        7.99      4.25 o 
  -5   6  20        0.17       -0.09      3.73 o 
  -4   6  20        2.64        7.28      3.97 o 
  -3   6  20        0.60        2.84      3.89 o 
  -2   6  20      173.96      161.68      5.94 o 
  -1   6  20      169.71      182.10     10.36 o 
   0   6  20        0.15        1.77      5.98 o 
   1   6  20       12.14       16.91      6.06 o 
   2   6  20       15.29       11.48      5.34 o 
   3   6  20        3.81       -0.93      4.82 o 
   4   6  20       10.76        9.34      4.20 o 
  -6   7  20        4.98        5.45      3.60 o 
  -5   7  20        5.06        4.37      3.23 o 
  -4   7  20        0.29       -0.09      3.74 o 
  -3   7  20        6.84        5.88      3.70 o 
  -2   7  20       86.82       71.54      4.95 o 
  -1   7  20      261.75      283.75     12.34 o 
   0   7  20       12.19        6.97      5.92 o 
   1   7  20        6.22        4.45      4.80 o 
   2   7  20        0.15        0.06      4.03 o 
   3   7  20        5.77        7.32      4.45 o 
   4   7  20        1.97       -0.22      3.41 o 
  -5   8  20        3.94       -2.67      5.47 o 
  -4   8  20        6.98        5.92      3.29 o 
  -3   8  20        8.29        3.87      3.64 o 
  -2   8  20       17.73       17.89      4.24 o 
  -1   8  20      236.42      267.66     17.96 o 
   0   8  20       29.21       33.37      5.64 o 
   1   8  20       34.13       35.90      4.61 o 
   2   8  20      103.16      106.14      5.83 o 
   3   8  20       21.81       17.66      4.68 o 
  -4   9  20        2.52       -2.37      4.26 o 
  -3   9  20        5.61        2.95      4.13 o 
  -2   9  20        0.01       -0.83      3.35 o 
  -1   9  20        8.86       10.58      4.50 o 
   0   9  20        0.78        2.93      3.83 o 
   1   9  20       65.69       68.17      4.17 o 
   2   9  20        1.91        8.09      3.79 o 
   3   9  20        4.98        0.42      2.96 o 
  -3  10  20        4.87        2.82      6.44 o 
  -2  10  20       20.09       15.76      3.33 o 
  -1  10  20       18.04       23.74      4.07 o 
   0  10  20        6.56        4.62      3.30 o 
   1  10  20        1.91        0.17      2.50 o 
   2  10  20       11.67        6.92      4.67 o 
  -1  11  20       23.86       15.68      4.50 o 
  -7   1  21        2.07        1.60      4.62 o 
  -6   1  21        1.25        5.22      4.97 o 
  -5   1  21       30.01       30.39      4.12 o 
  -4   1  21       58.83       63.43      4.40 o 
  -3   1  21      153.26      142.70      5.72 o 
  -2   1  21       15.81       11.04      4.31 o 
  -1   1  21        7.13        3.76      4.15 o 
   0   1  21       20.61       17.43      4.69 o 
   1   1  21       14.90       13.14      4.25 o 
   2   1  21       93.62      103.36      5.83 o 
   3   1  21       18.88       18.21      4.28 o 
   4   1  21       64.02       74.49      4.53 o 
   5   1  21        1.11        1.78      4.49 o 
  -7   2  21        2.22        0.11      3.75 o 
  -6   2  21        1.50        5.17      5.13 o 
  -5   2  21        4.85        0.77      4.02 o 
  -4   2  21       49.21       54.29      5.43 o 
  -3   2  21      130.67      106.39      5.61 o 
  -2   2  21       65.03       52.24      5.52 o 
  -1   2  21      130.83      118.30      7.45 o 
   0   2  21       31.53       28.84      4.45 o 
   1   2  21        5.92        5.33      4.08 o 
   2   2  21      161.92      177.26      5.91 o 
   3   2  21        0.62        2.07      4.19 o 
   4   2  21       75.42       97.66      4.61 o 
   5   2  21       56.99       61.20      5.32 o 
  -6   3  21        0.23        0.04      5.02 o 
  -5   3  21       25.57       21.85      4.73 o 
  -4   3  21       12.45       16.85      4.86 o 
  -3   3  21        2.36        0.11      5.06 o 
  -2   3  21       94.74       89.75      6.19 o 
  -1   3  21      154.18      137.06      7.77 o 
   0   3  21       12.40       16.29      6.28 o 
   1   3  21       14.87       19.68      4.49 o 
   2   3  21      147.47      162.34      5.74 o 
   3   3  21      180.34      184.25      6.39 o 
   4   3  21       14.69       23.36      3.51 o 
   5   3  21       17.72       17.97      4.50 o 
  -6   4  21       15.43       14.02      4.67 o 
  -5   4  21        9.87        7.29      3.70 o 
  -4   4  21       18.60       11.44      3.76 o 
  -3   4  21       30.17       29.86      5.00 o 
  -2   4  21       14.67       15.47      5.47 o 
  -1   4  21        1.93        9.08      5.25 o 
   0   4  21       44.05       41.58      5.72 o 
   1   4  21        2.03        0.84      3.61 o 
   2   4  21        0.07        2.36      3.94 o 
   3   4  21       48.99       42.23      3.61 o 
   4   4  21       87.41       99.04      5.38 o 
   5   4  21      101.28      107.39     14.98 o 
  -6   5  21        1.26        2.06      3.68 o 
  -5   5  21        3.20        3.14      3.88 o 
  -4   5  21        3.86        2.79      4.17 o 
  -3   5  21       32.77       26.90      4.17 o 
  -2   5  21       28.33       18.06      5.43 o 
  -1   5  21        0.02        0.93      5.30 o 
   0   5  21       56.74       59.76      5.87 o 
   1   5  21       17.07       15.51      4.40 o 
   2   5  21        4.79        4.57      4.26 o 
   3   5  21        0.75        0.82      3.34 o 
   4   5  21        0.28       -0.87      3.95 o 
  -6   6  21        1.02        1.48      3.13 o 
  -5   6  21        3.29        0.75      3.08 o 
  -4   6  21       13.46       14.67      3.47 o 
  -3   6  21        0.26        3.07      3.71 o 
  -2   6  21        0.83        1.01      4.19 o 
  -1   6  21      130.28      139.46      6.50 o 
   0   6  21        1.74       -0.90      5.78 o 
   1   6  21       13.23       12.14      4.85 o 
   2   6  21        3.68        5.47      5.05 o 
   3   6  21       21.96       21.95      3.97 o 
   4   6  21        3.37        3.63      3.56 o 
  -5   7  21        5.68        5.68      5.71 o 
  -4   7  21        0.52        0.91      3.41 o 
  -3   7  21        0.97       -0.17      3.70 o 
  -2   7  21       65.26       78.54      5.49 o 
  -1   7  21        5.68        7.85      4.81 o 
   0   7  21        0.13       -0.58      5.34 o 
   1   7  21        1.02        1.11      4.47 o 
   2   7  21        0.08       -1.89      4.59 o 
   3   7  21       48.87       53.82      4.26 o 
  -5   8  21        4.84        0.67      4.30 o 
  -4   8  21        0.05       -4.54      4.54 o 
  -3   8  21        0.81        2.39      3.63 o 
  -2   8  21        5.03        5.53      3.40 o 
  -1   8  21       96.78      106.25      6.09 o 
   0   8  21        0.51        0.95      4.77 o 
   1   8  21       17.97       14.38      3.48 o 
   2   8  21       27.34       24.45      4.24 o 
   3   8  21        0.44       -2.05      2.80 o 
  -3   9  21        5.27        4.11      3.53 o 
  -2   9  21       10.04        8.26      3.08 o 
  -1   9  21       75.88       82.29      4.23 o 
   0   9  21        1.06        2.08      3.11 o 
   1   9  21        0.16        2.58      3.07 o 
   2   9  21        1.41        0.83      3.01 o 
  -2  10  21        3.76        5.14      3.93 o 
  -1  10  21       78.93       86.68      4.29 o 
   0  10  21       48.76       56.88      3.51 o 
   1  10  21        3.17        5.73      4.30 o 
  -7   0  22        2.10        0.17      4.56 o 
  -6   0  22       34.32       37.41      8.65 o 
  -5   0  22        2.07       -0.60      6.44 o 
  -4   0  22       12.92       19.67      5.46 o 
  -3   0  22       81.46       83.57      7.71 o 
  -2   0  22        0.86        1.29      5.55 o 
  -1   0  22       19.91       19.99      5.80 o 
   0   0  22      224.67      204.28     18.86 o 
   1   0  22       23.32       13.57      5.69 o 
   2   0  22      132.86      149.68     12.68 o 
   3   0  22       10.28        6.73      8.32 o 
   4   0  22        1.64        2.22      5.32 o 
  -7   1  22        2.08        1.73      3.66 o 
  -6   1  22        0.38        3.35      5.21 o 
  -5   1  22       43.92       53.12      4.43 o 
  -4   1  22       14.78       16.24      3.69 o 
  -3   1  22       18.65       18.61      3.95 o 
  -2   1  22      280.87      266.13      6.94 o 
  -1   1  22        2.49        0.04      3.95 o 
   0   1  22       40.04       26.97      4.30 o 
   1   1  22        6.06        3.72      4.62 o 
   2   1  22       79.49       85.28      5.37 o 
   3   1  22        5.63        8.32      4.31 o 
   4   1  22      225.07      255.49      7.43 o 
  -6   2  22       35.53       32.58      3.96 o 
  -5   2  22        1.81       -0.49      3.41 o 
  -4   2  22       15.06       16.53      3.84 o 
  -3   2  22       31.37       34.58      4.14 o 
  -2   2  22        3.64        3.18      4.25 o 
  -1   2  22       94.71       94.52      5.91 o 
   0   2  22        9.19        7.66      3.74 o 
   1   2  22        0.00        0.02      4.18 o 
   2   2  22        0.82       -2.37      3.91 o 
   3   2  22        0.94        0.93      3.56 o 
   4   2  22        0.12       -0.55      3.51 o 
  -6   3  22       15.50       15.64      3.64 o 
  -5   3  22       36.44       27.62      3.16 o 
  -4   3  22        0.27       -0.60      3.59 o 
  -3   3  22        6.36        4.66      4.95 o 
  -2   3  22       60.07       54.43      6.71 o 
  -1   3  22        8.39        5.84      5.40 o 
   0   3  22       36.49       46.33      4.77 o 
   1   3  22      215.80      195.19      5.94 o 
   2   3  22       32.57       46.91      4.36 o 
   3   3  22       11.29       14.23      3.91 o 
   4   3  22       10.76        7.50      5.26 o 
  -6   4  22        8.16        5.08      4.94 o 
  -5   4  22        3.17        1.20      2.88 o 
  -4   4  22        1.11        2.66      3.81 o 
  -3   4  22       23.03       25.39      5.26 o 
  -2   4  22       41.29       40.58      5.60 o 
  -1   4  22        2.25       -0.03      5.16 o 
   0   4  22       97.80       92.49      6.24 o 
   1   4  22       60.39       64.63      3.89 o 
   2   4  22       57.81       56.83      4.31 o 
   3   4  22        4.75        8.49      3.41 o 
   4   4  22        2.27       -0.37      3.29 o 
  -6   5  22        0.22       -0.77      4.16 o 
  -5   5  22        0.38        0.97      3.08 o 
  -4   5  22       22.98       21.03      3.69 o 
  -3   5  22        8.86        4.98      4.75 o 
  -2   5  22        0.83        2.81      4.92 o 
  -1   5  22      107.04      101.30      6.20 o 
   0   5  22      158.08      147.19      7.66 o 
   1   5  22      125.33      121.45      4.48 o 
   2   5  22       11.92       10.17      4.09 o 
   3   5  22        2.18        4.94      3.16 o 
   4   5  22        4.27        7.64      3.01 o 
  -5   6  22        0.88        0.82      3.69 o 
  -4   6  22        0.01        1.47      3.15 o 
  -3   6  22       76.35       66.82      4.88 o 
  -2   6  22        0.02       -1.20      4.67 o 
  -1   6  22        2.70       -0.06      4.98 o 
   0   6  22        0.29        2.88      5.50 o 
   1   6  22        2.15        1.28      4.45 o 
   2   6  22        4.79        6.34      4.65 o 
   3   6  22        5.19        3.71      3.49 o 
  -5   7  22        2.23        2.71      4.67 o 
  -4   7  22        2.14       -1.26      3.40 o 
  -3   7  22        3.75        4.76      3.10 o 
  -2   7  22       92.22      102.22      5.36 o 
  -1   7  22       99.24      108.24      7.79 o 
   0   7  22        4.75        2.51      5.11 o 
   1   7  22        6.55       11.20      4.04 o 
   2   7  22        4.58        7.22      4.19 o 
   3   7  22        9.66        7.28      4.05 o 
  -4   8  22        0.31        2.66      3.34 o 
  -3   8  22        4.15        6.60      3.30 o 
  -2   8  22        0.38        0.25      4.29 o 
  -1   8  22        1.51        1.16      4.31 o 
   0   8  22       24.22       26.97      4.06 o 
   1   8  22        4.00        4.69      3.29 o 
   2   8  22       15.40       13.44      3.51 o 
  -3   9  22       17.29       10.03      6.02 o 
  -2   9  22       11.49        7.72      4.69 o 
  -1   9  22        0.37       -2.01      2.86 o 
   0   9  22       32.63       32.53      2.85 o 
   1   9  22       17.21       11.92      3.00 o 
  -6   1  23        0.22        6.16      6.36 o 
  -5   1  23        0.95        1.76      3.43 o 
  -4   1  23       18.62       18.10      3.63 o 
  -3   1  23        2.19        0.06      3.92 o 
  -2   1  23       16.83       14.04      4.11 o 
  -1   1  23        0.90       -1.69      3.91 o 
   0   1  23        1.00        2.40      3.84 o 
   1   1  23       56.42       64.41      5.38 o 
   2   1  23        3.22        5.38      6.09 o 
   3   1  23      134.92      161.81      8.11 o 
   4   1  23       52.77       61.74      5.38 o 
  -6   2  23        9.03       10.32      4.52 o 
  -5   2  23       35.19       33.84      3.35 o 
  -4   2  23       25.14       23.64      4.12 o 
  -3   2  23        7.52        3.52      4.17 o 
  -2   2  23        0.43        0.47      3.55 o 
  -1   2  23       26.93       34.61      4.37 o 
   0   2  23        0.07       -0.31      4.63 o 
   1   2  23        0.03       -2.18      3.97 o 
   2   2  23       54.35       69.61      4.91 o 
   3   2  23       38.72       33.15      5.71 o 
   4   2  23        4.80       -0.05      5.06 o 
  -6   3  23        8.83        6.14      5.40 o 
  -5   3  23        6.47        5.34      2.60 o 
  -4   3  23        0.22       -0.05      3.33 o 
  -3   3  23       49.42       54.76      5.35 o 
  -2   3  23       21.18       17.20      4.55 o 
  -1   3  23       26.34       32.86      4.57 o 
   0   3  23       32.55       27.58      3.98 o 
   1   3  23      142.22      140.02      4.63 o 
   2   3  23       13.11       16.43      3.70 o 
   3   3  23        4.72        4.94      3.39 o 
   4   3  23       37.21       32.54      6.14 o 
  -5   4  23       23.23       13.79      3.44 o 
  -4   4  23        9.03        8.23      3.66 o 
  -3   4  23        2.40        2.64      4.63 o 
  -2   4  23       20.29       20.60      5.08 o 
  -1   4  23       68.11       73.65      5.88 o 
   0   4  23       77.77       75.93      4.49 o 
   1   4  23        3.27        0.97      3.52 o 
   2   4  23      175.58      193.66      5.91 o 
   3   4  23       21.54       17.44      3.22 o 
   4   4  23        9.17       12.50      4.91 o 
  -5   5  23        0.00        2.34      2.82 o 
  -4   5  23        7.25        7.49      3.33 o 
  -3   5  23       22.98       20.84      4.79 o 
  -2   5  23        9.74        8.32      4.72 o 
  -1   5  23        3.30        7.37      4.83 o 
   0   5  23        0.57        0.61      3.44 o 
   1   5  23        0.78        4.61      3.69 o 
   2   5  23       16.98       21.61      3.83 o 
   3   5  23       20.05       23.26      4.79 o 
  -5   6  23        0.58       -4.45      4.45 o 
  -4   6  23        0.04       -0.37      2.98 o 
  -3   6  23       41.63       47.47      4.52 o 
  -2   6  23       10.03        9.10      4.54 o 
  -1   6  23        4.44        8.74      4.57 o 
   0   6  23        2.83        4.05      3.58 o 
   1   6  23        0.00       -0.49      3.92 o 
   2   6  23        2.74       -0.54      3.97 o 
   3   6  23       14.32       17.43      4.03 o 
  -4   7  23        0.13       -0.82      4.00 o 
  -3   7  23        2.24        5.23      3.77 o 
  -2   7  23       57.15       53.83      5.01 o 
  -1   7  23       89.82       98.26      5.71 o 
   0   7  23       62.10       67.56      3.88 o 
   1   7  23        9.10       10.60      4.16 o 
   2   7  23        0.32       -3.36      3.36 o 
  -3   8  23        1.72       -1.80      4.05 o 
  -2   8  23        0.00        2.28      3.45 o 
  -1   8  23       28.97       30.47      4.19 o 
   0   8  23        1.84        4.65      2.38 o 
   1   8  23        7.00        8.64      3.38 o 
  -2   9  23       23.25       22.64      2.46 o 
  -1   9  23        2.18        4.30      2.98 o 
   0   9  23       11.53        8.47      3.32 o 
  -6   0  24        0.79        0.91      5.37 o 
  -5   0  24        0.14       -0.30      7.23 o 
  -4   0  24        9.44        4.31      4.46 o 
  -3   0  24        7.55        3.29      4.85 o 
  -2   0  24       29.23       16.04      6.08 o 
  -1   0  24       57.24       47.84      6.53 o 
   0   0  24       69.04       76.37      5.54 o 
   1   0  24        6.49        6.00      8.67 o 
   2   0  24        6.75       14.80      8.12 o 
   3   0  24       19.77       20.01      7.14 o 
  -6   1  24        0.40        1.45      3.55 o 
  -5   1  24        1.73        0.45      5.17 o 
  -4   1  24       16.34       18.59      3.90 o 
  -3   1  24       34.80       32.62      4.06 o 
  -2   1  24       40.40       35.18      4.45 o 
  -1   1  24       46.93       40.71      4.08 o 
   0   1  24        9.01        3.06      4.07 o 
   1   1  24        0.09        0.82      3.28 o 
   2   1  24       13.12        5.41      5.79 o 
   3   1  24      128.82      154.80      7.09 o 
  -6   2  24       13.71        9.63      4.94 o 
  -5   2  24       14.01        9.83      3.90 o 
  -4   2  24        2.38        1.24      3.55 o 
  -3   2  24        0.09       -1.08      3.90 o 
  -2   2  24       19.34       19.15      4.42 o 
  -1   2  24        8.94        5.30      4.14 o 
   0   2  24        6.28        6.17      4.80 o 
   1   2  24       21.17       20.78      3.46 o 
   2   2  24      144.61      162.53      7.64 o 
   3   2  24        8.99        6.02      3.71 o 
  -5   3  24        0.51       -1.45      2.23 o 
  -4   3  24        2.64        1.78      3.61 o 
  -3   3  24        1.28        0.98      3.86 o 
  -2   3  24        0.49        1.99      4.08 o 
  -1   3  24       11.70       12.57      3.71 o 
   0   3  24        0.03        3.74      3.52 o 
   1   3  24        2.51        4.88      3.55 o 
   2   3  24        1.39        0.65      3.36 o 
   3   3  24       20.97       21.19      3.52 o 
  -5   4  24        5.24        4.48      3.59 o 
  -4   4  24       21.11       25.72      3.76 o 
  -3   4  24        3.94        4.75      3.69 o 
  -2   4  24        3.06        2.58      3.97 o 
  -1   4  24       12.84       16.10      4.17 o 
   0   4  24      204.36      236.00      4.78 o 
   1   4  24       60.73       56.96      4.38 o 
   2   4  24        5.18        2.59      2.91 o 
   3   4  24        1.09        2.76      3.04 o 
  -5   5  24        0.18       -3.07      4.29 o 
  -4   5  24        4.40        2.72      3.02 o 
  -3   5  24        0.00        3.80      3.40 o 
  -2   5  24       37.10       42.46      4.18 o 
  -1   5  24        0.06        1.83      3.66 o 
   0   5  24       26.55       30.48      3.33 o 
   1   5  24        0.21        0.48      3.59 o 
   2   5  24        5.15        2.82      2.93 o 
   3   5  24        5.51       -5.00      5.00 o 
  -4   6  24       23.53       18.09      3.15 o 
  -3   6  24       47.97       45.38      3.77 o 
  -2   6  24      147.01      159.74      5.45 o 
  -1   6  24        9.97       13.69      3.94 o 
   0   6  24        0.86       -0.50      3.28 o 
   1   6  24        0.03        5.04      3.99 o 
   2   6  24       14.63       17.11      3.39 o 
  -3   7  24        9.44        8.07      3.10 o 
  -2   7  24       10.28       15.29      3.36 o 
  -1   7  24       96.61      110.64      3.85 o 
   0   7  24       36.53       37.17      3.50 o 
   1   7  24        7.75        7.42      3.47 o 
   2   7  24       21.34       21.86      4.49 o 
  -2   8  24        8.61       11.23      2.60 o 
  -1   8  24        0.12        2.23      2.01 o 
   0   8  24        0.76        0.19      2.39 o 
  -5   1  25        1.72       -0.59      3.42 o 
  -4   1  25        3.98        4.17      3.29 o 
  -3   1  25       10.05       13.75      3.85 o 
  -2   1  25        0.47        0.90      3.20 o 
  -1   1  25       25.17       27.73      4.17 o 
   0   1  25        0.01       -0.51      3.65 o 
   1   1  25       18.28       17.56      3.73 o 
   2   1  25        2.75        1.81      4.94 o 
   3   1  25       13.91       19.16      4.25 o 
  -5   2  25       15.25       15.14      3.13 o 
  -4   2  25        1.47        1.45      3.06 o 
  -3   2  25        5.43        7.88      3.43 o 
  -2   2  25        0.66        3.74      4.18 o 
  -1   2  25       37.42       30.61      4.53 o 
   0   2  25       27.10       30.73      4.29 o 
   1   2  25       18.16       24.11      3.94 o 
   2   2  25       82.28       80.06      5.89 o 
   3   2  25        5.81        6.91      3.55 o 
  -5   3  25        1.93       -2.66      5.65 o 
  -4   3  25        1.08        1.93      3.34 o 
  -3   3  25        0.83       -0.80      3.85 o 
  -2   3  25        3.81        3.86      3.85 o 
  -1   3  25        1.30        3.29      3.76 o 
   0   3  25        0.01        1.07      3.30 o 
   1   3  25       12.62       11.09      3.18 o 
   2   3  25        2.70        3.83      2.88 o 
   3   3  25        7.73        8.98      4.32 o 
  -5   4  25        4.54        4.05      4.24 o 
  -4   4  25       14.72       12.02      3.40 o 
  -3   4  25        2.42        1.97      3.40 o 
  -2   4  25        5.80        4.33      3.65 o 
  -1   4  25        3.18        4.19      3.18 o 
   0   4  25       32.61       32.06      3.14 o 
   1   4  25       29.79       28.07      3.11 o 
   2   4  25        0.01        0.22      3.11 o 
  -4   5  25       18.95       16.50      3.67 o 
  -3   5  25       19.36       20.06      3.57 o 
  -2   5  25       54.97       54.95      4.30 o 
  -1   5  25       15.26       13.04      2.92 o 
   0   5  25        6.76        6.55      2.79 o 
   1   5  25        1.56        0.15      2.92 o 
   2   5  25        2.22        1.63      3.59 o 
  -3   6  25       42.88       47.03      3.18 o 
  -2   6  25        6.94        7.41      3.22 o 
  -1   6  25       18.99       20.40      3.17 o 
   0   6  25        6.06        7.24      2.80 o 
   1   6  25        0.19        1.27      3.24 o 
  -3   7  25       13.46       10.65      3.69 o 
  -2   7  25       17.92       16.99      2.28 o 
  -1   7  25        1.71        0.80      2.29 o 
   0   7  25        0.20        0.45      2.45 o 
  -5   0  26        3.58        3.58      3.18 o 
  -4   0  26        0.04        1.93      6.27 o 
  -3   0  26       87.72       85.78      6.77 o 
  -2   0  26        2.24        4.58      3.86 o 
  -1   0  26       53.12       57.84      4.84 o 
   0   0  26       34.64       25.84      6.33 o 
   1   0  26        4.26        7.72      7.21 o 
   2   0  26        8.90       17.71      6.31 o 
   3   0  26       25.36       21.10      4.56 o 
  -5   1  26        1.70        8.34      4.99 o 
  -4   1  26        2.64        7.81      3.63 o 
  -3   1  26        0.01       -0.46      3.00 o 
  -2   1  26        0.14       -0.06      3.76 o 
  -1   1  26        1.68       -0.14      3.34 o 
   0   1  26       31.14       41.35      4.58 o 
   1   1  26        2.10       -1.84      4.77 o 
   2   1  26       44.93       45.11      5.04 o 
   3   1  26        9.62       10.20      4.03 o 
  -5   2  26       33.09       36.01      5.44 o 
  -4   2  26        0.39        0.09      3.15 o 
  -3   2  26       13.03       13.67      3.30 o 
  -2   2  26        1.81       -0.48      3.80 o 
  -1   2  26        0.54        3.30      3.12 o 
   0   2  26       19.94       17.75      3.00 o 
   1   2  26       42.44       37.45      3.42 o 
   2   2  26       99.35      101.70     15.96 o 
  -4   3  26        1.72        1.24      2.98 o 
  -3   3  26        0.19        1.36      3.71 o 
  -2   3  26       32.11       42.89      4.04 o 
  -1   3  26        1.53        1.89      3.59 o 
   0   3  26       82.27       83.21      3.67 o 
   1   3  26       46.92       37.93      3.29 o 
   2   3  26        0.26        1.82      2.96 o 
  -4   4  26        0.32        1.08      3.00 o 
  -3   4  26        0.01        0.84      3.33 o 
  -2   4  26        0.87       -1.38      3.65 o 
  -1   4  26        6.51        9.19      2.79 o 
   0   4  26        3.11        1.17      2.21 o 
   1   4  26        2.79        3.60      3.01 o 
  -3   5  26       27.19       29.36      3.20 o 
  -2   5  26        6.72        9.96      3.53 o 
  -1   5  26        0.58       -2.15      2.87 o 
   0   5  26       23.67       26.72      2.76 o 
   1   5  26        0.00       -1.59      3.96 o 
  -2   6  26       26.72       26.36      2.91 o 
  -1   6  26        4.50        2.80      2.72 o 
   0   6  26        9.10        7.88      3.53 o 
  -4   1  27        0.76        2.17      2.94 o 
  -3   1  27        0.81        0.66      3.64 o 
  -2   1  27        1.91        4.07      2.72 o 
  -1   1  27        2.99        2.25      3.61 o 
   0   1  27        0.98       -0.90      3.51 o 
   1   1  27        2.90        3.73      4.11 o 
   2   1  27        5.73        3.81      3.40 o 
  -4   2  27        1.57        2.64      3.25 o 
  -3   2  27        4.53        2.34      3.26 o 
  -2   2  27        0.04        0.18      3.07 o 
  -1   2  27        0.00        1.45      3.55 o 
   0   2  27        8.75        8.04      2.96 o 
   1   2  27       42.40       37.89      5.92 o 
  -3   3  27        7.06        4.93      3.01 o 
  -2   3  27        2.96        7.05      2.81 o 
  -1   3  27        6.59        3.37      2.58 o 
   0   3  27        6.35        8.40      2.74 o 
   1   3  27       21.48       21.81      4.94 o 
  -3   4  27        0.68        1.53      2.58 o 
  -2   4  27       10.55       13.41      2.64 o 
  -1   4  27        0.01        2.01      2.47 o 
   0   4  27        0.00       -2.91      3.55 o 
  -2   5  27        0.71        2.22      2.51 o 
  -1   5  27       24.31       25.98      3.58 o 
   0   5  27        2.95        2.74      2.90 o 
  -3   0  28       39.48       30.26      5.47 o 
  -2   0  28        2.14        0.50      5.32 o 
  -1   0  28        2.37        6.56      3.63 o 
   0   0  28       17.95       13.22      5.49 o 
   1   0  28        5.91        5.18      4.36 o 
  -3   1  28        1.16        1.77      3.30 o 
  -2   1  28        2.28        4.78      3.68 o 
  -1   1  28        0.22       -3.06      3.06 o 
   0   1  28       15.79       11.07      3.71 o 
   1   1  28       29.67       19.17      5.23 o 
  -3   2  28        2.50        4.56      4.35 o 
  -2   2  28        1.29       -0.18      3.49 o 
  -1   2  28        5.36        8.35      2.90 o 
   0   2  28        1.91        1.80      3.15 o 
  -2   3  28        3.21        0.75      3.37 o 
  -1   3  28       34.00       28.24      3.56 o 
                                                 
